# Supplementary material for: Regional biogeography of microbiota composition in the Chagas disease vector Rhodnius pallescens
Source: Parasit Vectors. 2019 Oct 29;12:504. doi: 10.1186/s13071-019-3761-8 (PMC6821009; doi:10.1186/s13071-019-3761-8)
Supplement: Supplementary file 1 — Additional file 1: Table S1. Metadata for all samples used in this study including NCBI accession numbers. [file 13071_2019_3761_MOESM1_ESM.xlsx]

## Sheet: Table S1
Additional file 1: Table S1. Metadata for all samples used in this study including NCBI accession numbers.
#BarcodeID	SampleID	InputFileName	Location	MicroHab	Palm	AgeClass	NumBM	TypeBM	Human	1stBM	2ndBM	3rdBM	4thBM	121_122	Duplex_Trangeli	Duplex_Tcruzi	Coinfection	Tcruzi_SingleInf	Trangeli_SingleInf	Accession	NCBI_link
A1	007p	Merged A1_R.fastq	pavas	Pasture	Palma1	N3	one	Mammal	No	Didelphis				negative	negative	negative	no	negative	negative	SAMN11673035	https://www.ncbi.nlm.nih.gov/biosample/11673035
B1	008p	Merged B1_R.fastq	pavas	Pasture	Palma1	N3	one	Mammal	No	Didelphis				negative	negative	negative	no	negative	negative	SAMN11673036	https://www.ncbi.nlm.nih.gov/biosample/11673036
C1	009p	Merged C1_R.fastq	pavas	Pasture	Palma1	N2	one	Mammal	No	Didelphis				negative	negative	negative	no	negative	negative	SAMN11673037	https://www.ncbi.nlm.nih.gov/biosample/11673037
D1	010p	Merged D1_R.fastq	pavas	Pasture	Palma1	N2	one	Mammal	No	Didelphis				negative	negative	negative	no	negative	negative	SAMN11673038	https://www.ncbi.nlm.nih.gov/biosample/11673038
E1	011p	Merged E1_R.fastq	pavas	Pasture	Palma1	N2	one	Mammal	No	Didelphis				negative	negative	negative	no	negative	negative	SAMN11673039	https://www.ncbi.nlm.nih.gov/biosample/11673039
F1	012p	Merged F1_R.fastq	pavas	Pasture	Palma1	N2	unk	unk	No	Other				negative	negative	negative	no	negative	negative	SAMN11673040	https://www.ncbi.nlm.nih.gov/biosample/11673040
G1	013p	Merged G1_R.fastq	pavas	Pasture	Palma1	N3	unk	unk	No	Other				negative	negative	positive	no	negative	negative	SAMN11673041	https://www.ncbi.nlm.nih.gov/biosample/11673041
H1	014p	Merged H1_R.fastq	pavas	Pasture	Palma1	N2	two	Mammal	Yes	Human	Didelphis			positive	negative	negative	no	single	negative	SAMN11673042	https://www.ncbi.nlm.nih.gov/biosample/11673042
A2	036p	Merged A2_R.fastq	pavas	Peridomestic	Palma2	N3	three	Mammal	No	Tamandua	Didelphis	Coendu		negative	positive	negative	no	negative	single	SAMN11673043	https://www.ncbi.nlm.nih.gov/biosample/11673043
B2	037p	Merged B2_R.fastq	pavas	Peridomestic	Palma2	N3	two	Mammal	No	Didelphis	Coendu			negative	positive	negative	no	negative	single	SAMN11673044	https://www.ncbi.nlm.nih.gov/biosample/11673044
C2	038p	Merged C2_R.fastq	pavas	Peridomestic	Palma2	N3	two	Mammal	No	Coendu	Didelphis			negative	positive	negative	no	negative	single	SAMN11673045	https://www.ncbi.nlm.nih.gov/biosample/11673045
D2	039p	Merged D2_R.fastq	pavas	Peridomestic	Palma2	N3	two	Mammal	No	Didelphis	Coendu			negative	positive	negative	no	negative	single	SAMN11673046	https://www.ncbi.nlm.nih.gov/biosample/11673046
E2	040p	Merged E2_R.fastq	pavas	Peridomestic	Palma2	N3	two	Mammal	No	Didelphis	Coendu			negative	positive	negative	no	negative	single	SAMN11673047	https://www.ncbi.nlm.nih.gov/biosample/11673047
F2	045p	Merged F2_R.fastq	pavas	Peridomestic	Palma2	N3	one	Mammal	No	Coendu				negative	positive	negative	no	negative	single	SAMN11673048	https://www.ncbi.nlm.nih.gov/biosample/11673048
G2	046p	Merged G2_R.fastq	pavas	Peridomestic	Palma2	N3	two	Mammal	No	Didelphis	Coendu			negative	positive	negative	no	negative	single	SAMN11673049	https://www.ncbi.nlm.nih.gov/biosample/11673049
H2	048p	Merged H2_R.fastq	pavas	Peridomestic	Palma2	N2	two	Mammal	No	Coendu	Didelphis			negative	positive	negative	no	negative	single	SAMN11673050	https://www.ncbi.nlm.nih.gov/biosample/11673050
A3	049p	Merged A3_R.fastq	pavas	Peridomestic	Palma2	N2	one	Mammal	No	Didelphis				negative	positive	negative	no	negative	single	SAMN11673051	https://www.ncbi.nlm.nih.gov/biosample/11673051
B3	050p	Merged B3_R.fastq	pavas	Peridomestic	Palma2	N2	three	Mammal	Yes	Myotis	Human	Coendu		positive	positive	positive	yes	coinfection	coinfection	SAMN11673052	https://www.ncbi.nlm.nih.gov/biosample/11673052
C3	051p	Merged C3_R.fastq	pavas	Peridomestic	Palma2	N2	three	Mammal	No	Myotis	Coendu	Didelphis		negative	positive	negative	no	negative	single	SAMN11673053	https://www.ncbi.nlm.nih.gov/biosample/11673053
D3	060p	Merged D3_R.fastq	pavas	Peridomestic	Palma2	N3	three	Mammal	No	Coendu	Didelphis	Myotis		negative	positive	negative	no	negative	single	SAMN11673054	https://www.ncbi.nlm.nih.gov/biosample/11673054
E3	061p	Merged E3_R.fastq	pavas	Peridomestic	Palma2	N3	two	Mammal	No	Didelphis	Coendu			negative	positive	negative	no	negative	single	SAMN11673055	https://www.ncbi.nlm.nih.gov/biosample/11673055
F3	062p	Merged F3_R.fastq	pavas	Peridomestic	Palma2	N3	three	Mammal	Yes	Myotis	Human	Coendu		negative	positive	negative	no	negative	single	SAMN11673056	https://www.ncbi.nlm.nih.gov/biosample/11673056
G3	063p	Merged G3_R.fastq	pavas	Peridomestic	Palma2	N3	one	Mammal	No	Didelphis				negative	positive	negative	no	negative	single	SAMN11673057	https://www.ncbi.nlm.nih.gov/biosample/11673057
H3	064p	Merged H3_R.fastq	pavas	Peridomestic	Palma2	N3	two	Mammal	No	Didelphis	Coendu			negative	positive	negative	no	negative	single	SAMN11673058	https://www.ncbi.nlm.nih.gov/biosample/11673058
A4	065p	Merged A4_R.fastq	pavas	Peridomestic	Palma2	N3	three	Mammal	Yes	Human	Myotis	Didelphis		negative	positive	negative	no	negative	single	SAMN11673059	https://www.ncbi.nlm.nih.gov/biosample/11673059
B4	066p	Merged B4_R.fastq	pavas	Peridomestic	Palma2	N2	three	Mammal	Yes	Myotis	Human	Didelphis		negative	positive	negative	no	negative	single	SAMN11673060	https://www.ncbi.nlm.nih.gov/biosample/11673060
C4	067p	Merged C4_R.fastq	pavas	Peridomestic	Palma2	N2	one	Mammal	No	Didelphis				negative	negative	negative	no	negative	negative	SAMN11673061	https://www.ncbi.nlm.nih.gov/biosample/11673061
D4	029TM	Merged D4_R.fastq	minas	Peridomestic	Palma3	N3	one	Mammal	No	Didelphis				positive	positive	positive	yes	coinfection	coinfection	SAMN11673062	https://www.ncbi.nlm.nih.gov/biosample/11673062
E4	030TM	Merged E4_R.fastq	minas	Peridomestic	Palma3	N3	one	Mammal	No	Didelphis				positive	positive	positive	yes	coinfection	coinfection	SAMN11673063	https://www.ncbi.nlm.nih.gov/biosample/11673063
F4	031TM	Merged F4_R.fastq	minas	Peridomestic	Palma3	N3	two	Mammal	Yes	Myotis	Human			positive	positive	negative	yes	coinfection	coinfection	SAMN11673064	https://www.ncbi.nlm.nih.gov/biosample/11673064
G4	032TM	Merged G4_R.fastq	minas	Peridomestic	Palma3	N2	three	Mammal	Yes	Human	Myotis	Didelphis		positive	positive	positive	yes	coinfection	coinfection	SAMN11673065	https://www.ncbi.nlm.nih.gov/biosample/11673065
H4	033TM	Merged H4_R.fastq	minas	Peridomestic	Palma3	N2	three	Mammal	Yes	Didelphis	Human	Myotis		positive	positive	positive	yes	coinfection	coinfection	SAMN11673066	https://www.ncbi.nlm.nih.gov/biosample/11673066
A5	034TM	Merged A5_R.fastq	minas	Peridomestic	Palma3	N2	three	Mammal	Yes	Myotis	Didelphis	Human		positive	positive	positive	yes	coinfection	coinfection	SAMN11673067	https://www.ncbi.nlm.nih.gov/biosample/11673067
B5	035TM	Merged B5_R.fastq	minas	Peridomestic	Palma3	N2	one	Mammal	No	Didelphis				positive	positive	positive	yes	coinfection	coinfection	SAMN11673068	https://www.ncbi.nlm.nih.gov/biosample/11673068
C5	036TM	Merged C5_R.fastq	minas	Peridomestic	Palma3	N2	two	Mammal	No	Didelphis	Myotis			positive	positive	positive	yes	coinfection	coinfection	SAMN11673069	https://www.ncbi.nlm.nih.gov/biosample/11673069
D5	037TM	Merged D5_R.fastq	minas	Peridomestic	Palma3	N2	two	Mammal	No	Didelphis	Myotis			positive	positive	positive	yes	coinfection	coinfection	SAMN11673070	https://www.ncbi.nlm.nih.gov/biosample/11673070
E5	039TM	Merged E5_R.fastq	minas	Peridomestic	Palma3	N2	one	Mammal	No	Didelphis				positive	positive	positive	yes	coinfection	coinfection	SAMN11673071	https://www.ncbi.nlm.nih.gov/biosample/11673071
F5	040TM	Merged F5_R.fastq	minas	Peridomestic	Palma3	N2	unk	Mammal	No	Other				positive	positive	positive	yes	coinfection	coinfection	SAMN11673072	https://www.ncbi.nlm.nih.gov/biosample/11673072
G5	041TM	Merged G5_R.fastq	minas	Peridomestic	Palma3	N2	unk	Mammal	No	Other				positive	positive	positive	yes	coinfection	coinfection	SAMN11673073	https://www.ncbi.nlm.nih.gov/biosample/11673073
H5	042TM	Merged H5_R.fastq	minas	Peridomestic	Palma3	N2	two	Mammal	Yes	Human	Didelphis			positive	positive	positive	yes	coinfection	coinfection	SAMN11673074	https://www.ncbi.nlm.nih.gov/biosample/11673074
A6	044TM	Merged A6_R.fastq	minas	Peridomestic	Palma3	N2	one	Mammal	No	Metachirus				positive	positive	positive	yes	coinfection	coinfection	SAMN11673075	https://www.ncbi.nlm.nih.gov/biosample/11673075
B6	045TM	Merged B6_R.fastq	minas	Peridomestic	Palma3	N2	two	Mammal	Yes	Human	Myotis			positive	positive	positive	yes	coinfection	coinfection	SAMN11673076	https://www.ncbi.nlm.nih.gov/biosample/11673076
C6	046TM	Merged C6_R.fastq	minas	Peridomestic	Palma3	N2	two	Mammal	Yes	Human	Didelphis			negative	positive	negative	no	negative	single	SAMN11673077	https://www.ncbi.nlm.nih.gov/biosample/11673077
D6	047TM	Merged D6_R.fastq	minas	Peridomestic	Palma3	N2	two	Mammal	No	Didelphis	Metachirus			positive	negative	positive	no	single	negative	SAMN11673078	https://www.ncbi.nlm.nih.gov/biosample/11673078
E6	048TM	Merged E6_R.fastq	minas	Peridomestic	Palma3	N2	one	Mammal	No	Didelphis				positive	positive	positive	yes	coinfection	coinfection	SAMN11673079	https://www.ncbi.nlm.nih.gov/biosample/11673079
F6	050TM	Merged F6_R.fastq	minas	Peridomestic	Palma4	M	one	Mammal	No	Metachirus				positive	positive	negative	yes	coinfection	coinfection	SAMN11673080	https://www.ncbi.nlm.nih.gov/biosample/11673080
G6	061TM	Merged G6_R.fastq	minas	Peridomestic	Palma4	N3	four	Bird_Mammal	Yes	Human	Piranga	Myotis	Didelphis	negative	negative	negative	no	negative	negative	SAMN11673081	https://www.ncbi.nlm.nih.gov/biosample/11673081
H6	062TM	Merged H6_R.fastq	minas	Peridomestic	Palma4	N3	three	Mammal	Yes	Human	Metachirus	Myotis		negative	negative	negative	no	negative	negative	SAMN11673082	https://www.ncbi.nlm.nih.gov/biosample/11673082
A7	063TM	Merged A7_R.fastq	minas	Peridomestic	Palma4	N2	two	Bird_Mammal	Yes	Piranga	Human			negative	negative	negative	no	negative	negative	SAMN11673083	https://www.ncbi.nlm.nih.gov/biosample/11673083
B7	064TM	Merged B7_R.fastq	minas	Peridomestic	Palma4	N2	two	Reptile_Mammal	Yes	Human	Mabuya			negative	negative	negative	no	negative	negative	SAMN11673084	https://www.ncbi.nlm.nih.gov/biosample/11673084
C7	065TM	Merged C7_R.fastq	minas	Peridomestic	Palma4	N2	two	Mammal	Yes	Myotis	Human			negative	negative	negative	no	negative	negative	SAMN11673085	https://www.ncbi.nlm.nih.gov/biosample/11673085
D7	066TM	Merged D7_R.fastq	minas	Peridomestic	Palma4	N1	three	Mammal	Yes	Human	Didelphis	Myotis		positive	positive	negative	yes	coinfection	coinfection	SAMN11673086	https://www.ncbi.nlm.nih.gov/biosample/11673086
E7	067TM	Merged E7_R.fastq	minas	Peridomestic	Palma3	N1	three	Mammal	Yes	Metachirus	Human	Other		positive	positive	positive	yes	coinfection	coinfection	SAMN11673087	https://www.ncbi.nlm.nih.gov/biosample/11673087
F7	068TM	Merged F7_R.fastq	minas	Peridomestic	Palma3	N1	two	Mammal	Yes	Myotis	Human			positive	positive	positive	yes	coinfection	coinfection	SAMN11673088	https://www.ncbi.nlm.nih.gov/biosample/11673088
G7	069TM	Merged G7_R.fastq	minas	Peridomestic	Palma3	N1	unk	unk	No	Other				positive	positive	positive	yes	coinfection	coinfection	SAMN11673089	https://www.ncbi.nlm.nih.gov/biosample/11673089
H7	070TM	Merged H7_R.fastq	minas	Peridomestic	Palma3	N1	two	Mammal	Yes	Human	Myotis			negative	positive	negative	no	negative	single	SAMN11673090	https://www.ncbi.nlm.nih.gov/biosample/11673090
A8	071TM	Merged A8_R.fastq	minas	Peridomestic	Palma3	N1	two	Mammal	Yes	Human	Myotis			positive	positive	positive	yes	coinfection	coinfection	SAMN11673091	https://www.ncbi.nlm.nih.gov/biosample/11673091
B8	073TM	Merged B8_R.fastq	minas	Peridomestic	Palma3	N1	four	Mammal	Yes	Human	Myotis	Didelphis	Coendu	positive	positive	positive	yes	coinfection	coinfection	SAMN11673092	https://www.ncbi.nlm.nih.gov/biosample/11673092
C8	074TM	Merged C8_R.fastq	minas	Peridomestic	Palma3	N1	four	Mammal	Yes	Didelphis	Coendu	Human	Myotis	negative	negative	negative	no	negative	negative	SAMN11673093	https://www.ncbi.nlm.nih.gov/biosample/11673093
B7	203	Merged B7_R.fastq	veraguas	Peridomestic_Forest	SF1	N5	zero	Mammal	Unk	NA				negative	positive	negative	no	negative	single	SAMN11673094	https://www.ncbi.nlm.nih.gov/biosample/11673094
C7	204	Merged C7_R.fastq	veraguas	Peridomestic_Forest	SF1	N5	two	Mammal	Yes	Didelphis	Human			negative	positive	negative	no	negative	single	SAMN11673095	https://www.ncbi.nlm.nih.gov/biosample/11673095
D7	205	Merged D7_R.fastq	veraguas	Peridomestic_Forest	SF1	N5	four	Mammal	Yes	Didelphis	Oecomys	Human	Canis	negative	positive	negative	no	negative	single	SAMN11673096	https://www.ncbi.nlm.nih.gov/biosample/11673096
E7	206	Merged E7_R.fastq	veraguas	Peridomestic_Forest	SF1	N3	two	Mammal	Yes	Human	Didelphis			positive	positive	positive	yes	coinfection	coinfection	SAMN11673097	https://www.ncbi.nlm.nih.gov/biosample/11673097
F7	207	Merged F7_R.fastq	veraguas	Peridomestic_Forest	SF1	N3	one	Mammal	No	Didelphis				positive	negative	negative	no	single	negative	SAMN11673098	https://www.ncbi.nlm.nih.gov/biosample/11673098
G7	208	Merged G7_R.fastq	veraguas	Peridomestic_Forest	SF1	N2	one	Mammal	Yes	Human				negative	positive	positive	no	negative	single	SAMN11673099	https://www.ncbi.nlm.nih.gov/biosample/11673099
H7	209	Merged H7_R.fastq	veraguas	Peridomestic_Forest	SF1	N2	two	Mammal	Yes	Human	Myotis			positive	positive	positive	yes	coinfection	coinfection	SAMN11673100	https://www.ncbi.nlm.nih.gov/biosample/11673100
A5	349	Merged A5_R.fastq	veraguas	Pasture	SF7	N5	four	Mammal	Yes	Oecomys	Human	Other	Mus	positive	negative	positive	no	single	negative	SAMN11673101	https://www.ncbi.nlm.nih.gov/biosample/11673101
B5	349.1	Merged B5_R.fastq	veraguas	Pasture	SF7	N1	zero	Mammal	Unk	NA				negative	negative	negative	no	negative	negative	SAMN11673102	https://www.ncbi.nlm.nih.gov/biosample/11673102
C5	350	Merged C5_R.fastq	veraguas	Pasture	SF7	N4	three	Mammal	Yes	Mus	Human	Oecomys		positive	negative	positive	no	single	negative	SAMN11673103	https://www.ncbi.nlm.nih.gov/biosample/11673103
D5	351	Merged D5_R.fastq	veraguas	Pasture	SF7	N2	two	Mammal	Yes	Mus	Human			positive	negative	positive	no	single	negative	SAMN11673104	https://www.ncbi.nlm.nih.gov/biosample/11673104
E5	352	Merged E5_R.fastq	veraguas	Pasture	SF7	N2	two	Mammal	Yes	Mus	Human			positive	negative	positive	no	single	negative	SAMN11673105	https://www.ncbi.nlm.nih.gov/biosample/11673105
F5	354	Merged F5_R.fastq	veraguas	Pasture	SF7	N1	two	Mammal	Yes	Mus	Human			negative	negative	negative	no	negative	negative	SAMN11673106	https://www.ncbi.nlm.nih.gov/biosample/11673106
G5	355	Merged G5_R.fastq	veraguas	Pasture	SF7	N1	three	Reptile_Mammal	Yes	Lepidodactylus	Human	Myotis		negative	negative	negative	no	negative	negative	SAMN11673107	https://www.ncbi.nlm.nih.gov/biosample/11673107
H5	357	Merged H5_R.fastq	veraguas	Pasture	SF7	N1	one	Mammal	Yes	Human				negative	negative	negative	no	negative	negative	SAMN11673108	https://www.ncbi.nlm.nih.gov/biosample/11673108
A6	358	Merged A6_R.fastq	veraguas	Pasture	SF7	N2	two	Mammal	Yes	Human	Myotis			negative	positive	negative	no	negative	single	SAMN11673109	https://www.ncbi.nlm.nih.gov/biosample/11673109
B6	363	Merged B6_R.fastq	veraguas	Pasture	SF8	N5	zero	Mammal	Unk	NA				positive	negative	positive	no	single	negative	SAMN11673110	https://www.ncbi.nlm.nih.gov/biosample/11673110
C6	364	Merged C6_R.fastq	veraguas	Pasture	SF8	N3	three	Mammal	Yes	Human	Didelphis	Mus		positive	negative	positive	no	single	negative	SAMN11673111	https://www.ncbi.nlm.nih.gov/biosample/11673111
D6	365	Merged D6_R.fastq	veraguas	Pasture	SF8	N2	two	Mammal	No	Didelphis	Mus			positive	negative	positive	no	single	negative	SAMN11673112	https://www.ncbi.nlm.nih.gov/biosample/11673112
E6	366	Merged E6_R.fastq	veraguas	Pasture	SF8	N2	one	Mammal	No	Mus				positive	negative	positive	no	single	negative	SAMN11673113	https://www.ncbi.nlm.nih.gov/biosample/11673113
F6	369	Merged F6_R.fastq	veraguas	Pasture	SF8	N1	one	Mammal	No	Mus				negative	negative	negative	no	negative	negative	SAMN11673114	https://www.ncbi.nlm.nih.gov/biosample/11673114
G6	374	Merged G6_R.fastq	veraguas	Pasture	SF8	N1	one	Mammal	No	Mus				negative	negative	negative	no	negative	negative	SAMN11673115	https://www.ncbi.nlm.nih.gov/biosample/11673115
A7	378	Merged A7_R.fastq	veraguas	Pasture	SF8	N1	two	Mammal	Yes	Didelphis	Human			negative	negative	negative	no	negative	negative	SAMN11673116	https://www.ncbi.nlm.nih.gov/biosample/11673116
A8	386	Merged A8_R.fastq	veraguas	Peridomestic	SF11	N3	two	Mammal	No	Didelphis	Philander			negative	negative	negative	no	negative	negative	SAMN11673117	https://www.ncbi.nlm.nih.gov/biosample/11673117
B8	387	Merged B8_R.fastq	veraguas	Peridomestic	SF11	N2	one	Mammal	No	Didelphis				positive	positive	positive	yes	coinfection	coinfection	SAMN11673118	https://www.ncbi.nlm.nih.gov/biosample/11673118
C8	388	Merged C8_R.fastq	veraguas	Peridomestic	SF11	N1	one	Mammal	No	Didelphis				positive	positive	positive	yes	coinfection	coinfection	SAMN11673119	https://www.ncbi.nlm.nih.gov/biosample/11673119
D8	390	Merged D8_R.fastq	veraguas	Peridomestic	SF11	N2	one	Mammal	No	Didelphis				negative	negative	negative	no	negative	negative	SAMN11673120	https://www.ncbi.nlm.nih.gov/biosample/11673120
E8	392	Merged E8_R.fastq	veraguas	Peridomestic	SF11	N1	one	Mammal	No	Didelphis				negative	negative	negative	no	negative	negative	SAMN11673121	https://www.ncbi.nlm.nih.gov/biosample/11673121
F8	394	Merged F8_R.fastq	veraguas	Peridomestic	SF11	N1	two	Mammal	No	Didelphis	Mus			negative	negative	negative	no	negative	negative	SAMN11673122	https://www.ncbi.nlm.nih.gov/biosample/11673122
G8	404	Merged G8_R.fastq	veraguas	Peridomestic	SF11	N1	three	Mammal	Yes	Didelphis	Mus	Human		positive	negative	positive	no	single	negative	SAMN11673123	https://www.ncbi.nlm.nih.gov/biosample/11673123
