# Supplementary material for: Regional biogeography of microbiota composition in the Chagas disease vector Rhodnius pallescens
Source: Parasit Vectors. 2019 Oct 29;12:504. doi: 10.1186/s13071-019-3761-8 (PMC6821009; doi:10.1186/s13071-019-3761-8)
Supplement: Supplementary file 2 — Additional file 2: Table S2. Phylum level read counts and proportions for each of the three locations. [file 13071_2019_3761_MOESM2_ESM.xlsx]

## Sheet: Table S2
Additional file 2: Table S2. Phylum level read counts and proportions for each of the three locations.
	Las Pavas		Trinidad de las Minas		Veraguas
Phylum	# Reads	% Reads	# Reads	% Reads	# Reads	% Reads
Acidobacteria	96	0.000449809	364	0.000863808	1420	0.00550004
Actinobacteria	13091	0.061338	66898	0.158756	71158	0.275614
Armatimonadetes	6	2.81131e-05	21	4.98351e-05	144	0.00055775
Bacteroidetes	29844	0.139834	11190	0.026555	44251	0.171396
BRC1	0	0	0	0	114	0.000441552
Chlamydiae	0	0	15	3.55965e-05	322	0.00124719
Chloroflexi	5	2.34275e-05	67	0.000158998	1057	0.00409404
Cyanobacteria	129	0.000604431	389	0.000923135	1160	0.00449299
Deferribacteres	0	0	0	0	289	0.00111937
Deinococcus-Thermus	0	0	3	7.1193e-06	83	0.000321481
Dependentiae	0	0	0	0	177	0.000685568
Elusimicrobia	0	0	0	0	40	0.000154931
Epsilonbacteraeota	0	0	0	0	357	0.00138276
Euryarchaeota	0	0	0	0	36	0.000139438
FBP	0	0	57	0.000135267	207	0.000801766
Firmicutes	2602	0.0121917	4433	0.0105199	29635	0.114784
Fusobacteria	12	5.62261e-05	0	0	66	0.000255636
Gemmatimonadetes	40	0.00018742	30	7.1193e-05	324	0.00125494
Kiritimatiellaeota	0	0	0	0	149	0.000577117
Lentisphaerae	0	0	0	0	120	0.000464792
Patescibacteria	1232	0.00577255	282	0.000669214	2405	0.00931521
Planctomycetes	452	0.00211785	544	0.00129097	4737	0.0183477
Proteobacteria	152869	0.716269	320707	0.761069	68241	0.264316
Rokubacteria	0	0	0	0	17	6.58455e-05
Spirochaetes	0	0	0	0	286	0.00110775
Tenericutes	3810	0.0178518	1265	0.00300197	815	0.00315671
Thaumarchaeota	0	0	5	1.18655e-05	0	0
Unassigned;__	700	0.00327986	32	7.59392e-05	569	0.00220389
Verrucomicrobia	5	2.34275e-05	368	0.0008733	4337	0.0167984
WPS-2	0	0	23	5.45813e-05	65	0.000251762
Unclassified Bacteria	8531	0.0399721	14697	0.0348774	25599	0.0991518
	213424	1	421390	1	258180	1
