# Supplementary material for: Regional biogeography of microbiota composition in the Chagas disease vector Rhodnius pallescens
Source: Parasit Vectors. 2019 Oct 29;12:504. doi: 10.1186/s13071-019-3761-8 (PMC6821009; doi:10.1186/s13071-019-3761-8)
Supplement: Supplementary file 4 — Additional file 4: Table S3. Top 20 Family level read counts and proportions for each of the three locations. [file 13071_2019_3761_MOESM4_ESM.xlsx]

## Sheet: Table S3
Additional file 4: Table S3. Top 20 Family level read counts and proportions for each of the three locations.
	Las Pavas				Trinidad de las Minas				Veraguas
Family	# Reads	% Reads		Family	# Reads	% Reads		Family	# Reads	% Reads
Anaplasmataceae	103085	0.483006		Anaplasmataceae	305570	0.725148		Unclassified Bacteria	25599	0.0991518
Moraxellaceae	13487	0.0631935		Pseudonocardiaceae	30279	0.0718551		Pseudonocardiaceae	21512	0.0833217
Pseudomonadaceae	12785	0.0599042		Unclassified Bacteria	14697	0.0348774		Enterobacteriaceae	15577	0.0603339
Flavobacteriaceae	10752	0.0503786		Dietziaceae	8444	0.0200384		Muribaculaceae	14070	0.0544969
Sphingobacteriaceae	9694	0.0454213		Nocardioidaceae	8101	0.0192245		Sphingomonadaceae	10518	0.040739
Unclassified Bacteria	8531	0.0399721		Streptomycetaceae	5815	0.0137996		Streptomycetaceae	10101	0.0391239
Weeksellaceae	8431	0.0395035		Nocardiopsaceae	4831	0.0114644		Lachnospiraceae	9579	0.037102
Xanthomonadaceae	6672	0.0312617		Pseudomonadaceae	3078	0.0073044		Nocardioidaceae	9082	0.035177
Burkholderiaceae	4679	0.0219235		Sphingobacteriaceae	2511	0.00595885		Ruminococcaceae	8783	0.0340189
Mycoplasmataceae	3704	0.0173551		Moraxellaceae	2490	0.00590902		Moraxellaceae	8732	0.0338214
Enterobacteriaceae	3395	0.0159073		Weeksellaceae	2490	0.00590902		Rhizobiaceae	8560	0.0331552
Rhizobiaceae	3276	0.0153497		Bacillaceae	2308	0.00547711		Brevibacteriaceae	6526	0.0252769
Dietziaceae	2609	0.0122245		Sphingomonadaceae	2185	0.00518522		Bacteroidaceae	6348	0.0245875
Pseudonocardiaceae	2115	0.00990985		Muribaculaceae	1923	0.00456347		Rikenellaceae	5536	0.0214424
Caulobacteraceae	1880	0.00880876		Nocardiaceae	1703	0.00404139		Sphingobacteriaceae	4792	0.0185607
Micrococcaceae	1711	0.00801691		Flavobacteriaceae	1539	0.0036522		Lactobacillaceae	4173	0.0161631
Bacillaceae	1614	0.00756241		Enterobacteriaceae	1443	0.00342438		Prevotellaceae	3826	0.0148191
Mycobacteriaceae	1501	0.00703295		Xanthomonadaceae	1246	0.00295688		Actinobacteria unclassified	3169	0.0122744
Streptomycetaceae	1354	0.00634418		Burkholderiaceae	1206	0.00286196		Burkholderiaceae	3120	0.0120846
Nocardiaceae	1295	0.00606773		Frankiaceae	1073	0.00254633		Beijerinckiaceae	2648	0.0102564
Other	10854	0.0508565		Other	18458	0.0438027		Other	75929	0.294093
Totals	213424	1			421390	1			258180	1
