# Supplementary material for: Regional biogeography of microbiota composition in the Chagas disease vector Rhodnius pallescens
Source: Parasit Vectors. 2019 Oct 29;12:504. doi: 10.1186/s13071-019-3761-8 (PMC6821009; doi:10.1186/s13071-019-3761-8)
Supplement: Supplementary file 5 — Additional file 5: Table S4. Top 20 Genus level read counts and proportions for each of the three locations. [file 13071_2019_3761_MOESM5_ESM.xlsx]

## Sheet: Table S4
Additional file 5: Table S4. Top 20 Genus level read counts and proportions for each of the three locations.
	Las Pavas				Trinidad de las Minas				Veraguas
Genus	# Reads	% Reads		Genus	# Reads	% Reads		Genus	# Reads	% Reads
Wolbachia	103085	0.483006		Wolbachia	305570	0.725148		Unclassified Bacteria	25599	0.0991518
Acinetobacter	13487	0.0631935		Unclassified Bacteria	14697	0.0348774		Streptomyces	10018	0.0388024
Pseudomonas	12785	0.0599042		Actinomycetospora	9706	0.0230333		Acinetobacter	8408	0.0325664
Flavobacterium	10746	0.0503505		Dietzia	8444	0.0200384		uncultured bacterium	8018	0.0310559
Sphingobacterium	9420	0.0441375		Pseudonocardia	7964	0.0188994		Pseudonocardia	7715	0.0298823
Unclassified Bacteria	8531	0.0399721		Nocardioidaceae unclassified	6996	0.0166022		Actinomycetospora	7573	0.0293322
Stenotrophomonas	5656	0.0265012		Pseudonocardiaceae unclassified	6727	0.0159638		Brevibacterium	6526	0.0252769
Empedobacter	5611	0.0262904		Streptomyces	5815	0.0137996		Bacteroides	6348	0.0245875
Mycoplasma	3704	0.0173551		Saccharopolyspora	4032	0.00956833		Pectobacterium	6279	0.0243202
Dietzia	2609	0.0122245		Lipingzhangella	3691	0.00875911		Enterobacteriaceae unclassified	5750	0.0222713
Comamonas	2583	0.0121027		Pseudomonas	3078	0.0073044		Rhizobiaceae unclassified	5467	0.0211751
Chryseobacterium	2362	0.0110672		Acinetobacter	2490	0.00590902		Pseudonocardiaceae unclassified	5350	0.020722
Providencia	2052	0.00961466		Bacillus	2308	0.00547711		Sphingomonas	4727	0.0183089
Brevundimonas	1880	0.00880876		Empedobacter	1852	0.00439498		Sphingomonadaceae unclassified	4209	0.0163026
Bacillus	1614	0.00756241		Crossiella	1788	0.0042431		Lactobacillus	4173	0.0161631
Mycobacterium	1501	0.00703295		Flavobacterium	1521	0.00360948		Muribaculaceae unclassified	4026	0.0155938
Streptomyces	1284	0.00601619		Gordonia	1436	0.00340777		Nocardioides	3784	0.0146564
Actinomycetospora	1239	0.00580535		Sphingomonadaceae unclassified	1377	0.00326776		Alistipes	3567	0.0138159
Rhizobiaceae unclassified	1210	0.00566947		Sphingobacterium	1222	0.00289993		Lachnospiraceae unclassified	3388	0.0131226
Gordonia	1023	0.00479328		Nocardiopsis	1140	0.00270533		Actinobacteria unclassified	3169	0.0122744
Other	21042	0.0985925		Other	29536	0.0700918		Other	124086	0.480618
Totals	213424	1			421390	1			258180	1
