# Supplementary material for: Regional biogeography of microbiota composition in the Chagas disease vector Rhodnius pallescens
Source: Parasit Vectors. 2019 Oct 29;12:504. doi: 10.1186/s13071-019-3761-8 (PMC6821009; doi:10.1186/s13071-019-3761-8)
Supplement: Supplementary file 6 — Additional file 6: Table S5. Total number reads and the number and proportion of Wolbachia reads for each sample across all locations. [file 13071_2019_3761_MOESM6_ESM.xlsx]

## Sheet: Table S5
Additional file 6: Table S5. Total number reads and the number and proportion of Wolbachia reads for each sample across all locations.
SampleID	Location	Wolbachia	Total Reads	% Wolbachia
066p	pavas	10795	12933	0.834686
065p	pavas	6831	8795	0.776691
062p	pavas	4458	5916	0.75355
050p	pavas	10173	13627	0.746533
061p	pavas	4631	6295	0.735663
067p	pavas	5070	7035	0.720682
063p	pavas	5174	7541	0.686116
011p	pavas	5049	7721	0.653931
008p	pavas	4739	7914	0.598812
060p	pavas	1932	3429	0.56343
064p	pavas	1864	3331	0.559592
049p	pavas	4598	10264	0.447973
010p	pavas	2702	6071	0.445067
007p	pavas	3414	7974	0.428141
037p	pavas	3681	8683	0.423932
036p	pavas	3073	8725	0.352206
051p	pavas	2733	8032	0.340264
040p	pavas	2986	8918	0.334828
046p	pavas	3299	9971	0.330859
038p	pavas	2632	8228	0.319883
009p	pavas	2755	8763	0.31439
013p	pavas	2302	7634	0.301546
039p	pavas	2283	8636	0.264358
048p	pavas	1720	7168	0.239955
014p	pavas	1127	5083	0.221719
045p	pavas	1571	7119	0.220677
012p	pavas	1493	7618	0.195983
063TM	minas	14633	17274	0.847111
064TM	minas	17233	20729	0.831347
045TM	minas	16109	19730	0.816472
068TM	minas	10150	12437	0.816113
048TM	minas	12607	15578	0.809282
050TM	minas	12686	15744	0.805767
031TM	minas	12523	15652	0.800089
030TM	minas	11151	13960	0.798782
044TM	minas	13118	16488	0.795609
073TM	minas	10815	13757	0.786145
065TM	minas	10663	13603	0.783871
067TM	minas	12441	15967	0.77917
039TM	minas	14365	18545	0.774602
035TM	minas	15411	19914	0.773878
061TM	minas	9439	12357	0.763859
032TM	minas	10181	13650	0.745861
036TM	minas	10761	14469	0.743728
071TM	minas	9088	12263	0.741091
069TM	minas	11386	15861	0.717861
040TM	minas	10531	14771	0.712951
034TM	minas	12715	18134	0.701169
041TM	minas	11329	16504	0.68644
037TM	minas	4893	8365	0.584937
062TM	minas	3207	5831	0.549991
033TM	minas	2980	5572	0.534817
029TM	minas	3474	6604	0.526045
074TM	minas	4024	7661	0.525258
042TM	minas	3763	7251	0.518963
047TM	minas	3390	6565	0.516375
066TM	minas	3660	7244	0.505246
046TM	minas	4272	11642	0.366947
070TM	minas	2572	7268	0.35388
203	veraguas	0	1023	0
204	veraguas	0	11759	0
205	veraguas	0	6370	0
206	veraguas	0	7821	0
207	veraguas	0	8557	0
208	veraguas	0	8242	0
209	veraguas	0	13200	0
349	veraguas	0	11269	0
349.1	veraguas	0	5935	0
350	veraguas	0	1079	0
351	veraguas	0	1084	0
352	veraguas	0	30654	0
354	veraguas	0	9178	0
355	veraguas	0	5028	0
357	veraguas	0	3674	0
358	veraguas	0	8169	0
363	veraguas	0	10931	0
364	veraguas	0	988	0
365	veraguas	0	1149	0
366	veraguas	0	1757	0
369	veraguas	0	1887	0
374	veraguas	0	1029	0
378	veraguas	0	613	0
386	veraguas	0	16597	0
387	veraguas	0	6150	0
388	veraguas	0	34792	0
390	veraguas	0	12993	0
392	veraguas	0	17923	0
394	veraguas	0	10700	0
404	veraguas	0	7629	0
