# Supplementary material for: Regional biogeography of microbiota composition in the Chagas disease vector Rhodnius pallescens
Source: Parasit Vectors. 2019 Oct 29;12:504. doi: 10.1186/s13071-019-3761-8 (PMC6821009; doi:10.1186/s13071-019-3761-8)
Supplement: Supplementary file 19 — Additional file 19: Table S6. Total read counts and proportions for all observed bacterial taxa down to the genus level for each of the three sampling locations. [file 13071_2019_3761_MOESM19_ESM.xlsx]

## Sheet: Table S6
Additional file 19: Table S6. Total read counts and proportions for all observed bacterial taxa down to the genus level for each of the three sampling locations.
	Las Pavas		Trinidad de las Minas		Veraguas
	# Reads	% Reads	# Reads	% Reads	# Reads	% Reads
D_0__Bacteria;D_1__Proteobacteria;D_2__Alphaproteobacteria;D_3__Rickettsiales;D_4__Anaplasmataceae;D_5__Wolbachia	103085	0.483006	305570	0.725148	0	0
D_0__Bacteria;__;__;__;__;__	8531	0.0399721	14697	0.0348774	25599	0.0991518
D_0__Bacteria;D_1__Proteobacteria;D_2__Gammaproteobacteria;D_3__Pseudomonadales;D_4__Moraxellaceae;D_5__Acinetobacter	13487	0.0631935	2490	0.00590902	8408	0.0325664
D_0__Bacteria;D_1__Actinobacteria;D_2__Actinobacteria;D_3__Pseudonocardiales;D_4__Pseudonocardiaceae;D_5__Actinomycetospora	1239	0.00580535	9706	0.0230333	7573	0.0293322
D_0__Bacteria;D_1__Proteobacteria;D_2__Gammaproteobacteria;D_3__Pseudomonadales;D_4__Pseudomonadaceae;D_5__Pseudomonas	12785	0.0599042	3078	0.0073044	2591	0.0100356
D_0__Bacteria;D_1__Actinobacteria;D_2__Actinobacteria;D_3__Streptomycetales;D_4__Streptomycetaceae;D_5__Streptomyces	1284	0.00601619	5815	0.0137996	10018	0.0388024
D_0__Bacteria;D_1__Actinobacteria;D_2__Actinobacteria;D_3__Pseudonocardiales;D_4__Pseudonocardiaceae;D_5__Pseudonocardia	196	0.00091836	7964	0.0188994	7715	0.0298823
D_0__Bacteria;D_1__Bacteroidetes;D_2__Bacteroidia;D_3__Flavobacteriales;D_4__Flavobacteriaceae;D_5__Flavobacterium	10746	0.0503505	1521	0.00360948	868	0.003362
D_0__Bacteria;D_1__Actinobacteria;D_2__Actinobacteria;D_3__Corynebacteriales;D_4__Dietziaceae;D_5__Dietzia	2609	0.0122245	8444	0.0200384	276	0.00106902
D_0__Bacteria;D_1__Actinobacteria;D_2__Actinobacteria;D_3__Pseudonocardiales;D_4__Pseudonocardiaceae;__	168	0.000787165	6727	0.0159638	5350	0.020722
D_0__Bacteria;D_1__Bacteroidetes;D_2__Bacteroidia;D_3__Sphingobacteriales;D_4__Sphingobacteriaceae;D_5__Sphingobacterium	9420	0.0441375	1222	0.00289993	554	0.00214579
D_0__Bacteria;D_1__Bacteroidetes;D_2__Bacteroidia;D_3__Bacteroidales;D_4__Muribaculaceae;D_5__uncultured bacterium	12	5.62261e-05	944	0.00224021	8018	0.0310559
D_0__Bacteria;D_1__Actinobacteria;D_2__Actinobacteria;D_3__Propionibacteriales;D_4__Nocardioidaceae;__	512	0.00239898	6996	0.0166022	775	0.00300178
D_0__Bacteria;D_1__Proteobacteria;D_2__Alphaproteobacteria;D_3__Rhizobiales;D_4__Rhizobiaceae;__	1210	0.00566947	408	0.000968224	5467	0.0211751
D_0__Bacteria;D_1__Actinobacteria;D_2__Actinobacteria;D_3__Micrococcales;D_4__Brevibacteriaceae;D_5__Brevibacterium	540	0.00253017	408	0.000968224	6526	0.0252769
D_0__Bacteria;D_1__Proteobacteria;D_2__Gammaproteobacteria;D_3__Enterobacteriales;D_4__Enterobacteriaceae;__	883	0.0041373	933	0.0022141	5750	0.0222713
D_0__Bacteria;D_1__Bacteroidetes;D_2__Bacteroidia;D_3__Flavobacteriales;D_4__Weeksellaceae;D_5__Empedobacter	5611	0.0262904	1852	0.00439498	12	4.64792e-05
D_0__Bacteria;D_1__Proteobacteria;D_2__Gammaproteobacteria;D_3__Xanthomonadales;D_4__Xanthomonadaceae;D_5__Stenotrophomonas	5656	0.0265012	1070	0.00253922	405	0.00156867
D_0__Bacteria;D_1__Bacteroidetes;D_2__Bacteroidia;D_3__Bacteroidales;D_4__Bacteroidaceae;D_5__Bacteroides	18	8.43392e-05	638	0.00151404	6348	0.0245875
D_0__Bacteria;D_1__Proteobacteria;D_2__Alphaproteobacteria;D_3__Sphingomonadales;D_4__Sphingomonadaceae;__	87	0.000407639	1377	0.00326776	4209	0.0163026
D_0__Bacteria;D_1__Proteobacteria;D_2__Alphaproteobacteria;D_3__Sphingomonadales;D_4__Sphingomonadaceae;D_5__Sphingomonas	289	0.00135411	751	0.0017822	4727	0.0183089
D_0__Bacteria;D_1__Proteobacteria;D_2__Gammaproteobacteria;D_3__Enterobacteriales;D_4__Enterobacteriaceae;D_5__Pectobacterium	0	0	0	0	6279	0.0243202
D_0__Bacteria;D_1__Actinobacteria;D_2__Actinobacteria;__;__;__	12	5.62261e-05	548	0.00130046	3169	0.0122744
D_0__Bacteria;D_1__Actinobacteria;D_2__Actinobacteria;D_3__Pseudonocardiales;D_4__Pseudonocardiaceae;D_5__Saccharopolyspora	355	0.00166336	4032	0.00956833	108	0.000418313
D_0__Bacteria;D_1__Actinobacteria;D_2__Actinobacteria;D_3__Corynebacteriales;D_4__Nocardiaceae;D_5__Gordonia	1023	0.00479328	1436	0.00340777	579	0.00224262
D_0__Bacteria;D_1__Actinobacteria;D_2__Actinobacteria;D_3__Propionibacteriales;D_4__Nocardioidaceae;D_5__Nocardioides	44	0.000206162	384	0.00091127	3784	0.0146564
D_0__Bacteria;D_1__Firmicutes;D_2__Bacilli;D_3__Bacillales;D_4__Staphylococcaceae;D_5__Staphylococcus	646	0.00302684	925	0.00219512	762	0.00295143
D_0__Bacteria;D_1__Actinobacteria;D_2__Actinobacteria;D_3__Frankiales;D_4__Frankiaceae;D_5__Jatrophihabitans	96	0.000449809	1058	0.00251074	2319	0.00898211
D_0__Bacteria;D_1__Firmicutes;D_2__Bacilli;D_3__Bacillales;D_4__Bacillaceae;D_5__Bacillus	1614	0.00756241	2308	0.00547711	533	0.00206445
D_0__Bacteria;D_1__Bacteroidetes;D_2__Bacteroidia;D_3__Bacteroidales;D_4__Muribaculaceae;__	18	8.43392e-05	358	0.000849569	4026	0.0155938
D_0__Bacteria;D_1__Tenericutes;D_2__Mollicutes;D_3__Mycoplasmatales;D_4__Mycoplasmataceae;D_5__Mycoplasma	3704	0.0173551	683	0.00162083	0	0
D_0__Bacteria;D_1__Firmicutes;D_2__Bacilli;D_3__Lactobacillales;D_4__Lactobacillaceae;D_5__Lactobacillus	25	0.000117138	111	0.000263414	4173	0.0161631
D_0__Bacteria;D_1__Actinobacteria;D_2__Actinobacteria;D_3__Streptosporangiales;D_4__Nocardiopsaceae;D_5__Lipingzhangella	421	0.0019726	3691	0.00875911	0	0
D_0__Bacteria;D_1__Actinobacteria;D_2__Actinobacteria;D_3__Micrococcales;D_4__Dermacoccaceae;D_5__Flexivirga	115	0.000538833	1054	0.00250125	1730	0.00670075
D_0__Bacteria;D_1__Bacteroidetes;D_2__Bacteroidia;D_3__Bacteroidales;D_4__Rikenellaceae;D_5__Alistipes	0	0	160	0.000379696	3567	0.0138159
D_0__Bacteria;D_1__Bacteroidetes;D_2__Bacteroidia;D_3__Flavobacteriales;D_4__Weeksellaceae;D_5__Chryseobacterium	2362	0.0110672	458	0.00108688	814	0.00315284
D_0__Bacteria;D_1__Firmicutes;D_2__Clostridia;D_3__Clostridiales;D_4__Lachnospiraceae;__	0	0	5	1.18655e-05	3388	0.0131226
D_0__Bacteria;D_1__Proteobacteria;D_2__Gammaproteobacteria;D_3__Betaproteobacteriales;D_4__Burkholderiaceae;D_5__Comamonas	2583	0.0121027	685	0.00162557	86	0.000333101
D_0__Bacteria;D_1__Firmicutes;D_2__Clostridia;D_3__Clostridiales;D_4__Lachnospiraceae;D_5__Lachnospiraceae NK4A136 group	13	6.09116e-05	450	0.00106789	2710	0.0104966
D_0__Bacteria;D_1__Actinobacteria;D_2__Actinobacteria;D_3__Propionibacteriales;D_4__Nocardioidaceae;D_5__Marmoricola	0	0	278	0.000659721	1975	0.0076497
D_0__Bacteria;D_1__Actinobacteria;D_2__Actinobacteria;D_3__Streptosporangiales;D_4__Thermomonosporaceae;D_5__Actinomadura	57	0.000267074	1046	0.00248226	1810	0.00701061
D_0__Bacteria;D_1__Bacteroidetes;D_2__Bacteroidia;D_3__Sphingobacteriales;D_4__Sphingobacteriaceae;D_5__Mucilaginibacter	8	3.74841e-05	617	0.0014642	1741	0.00674336
D_0__Bacteria;D_1__Actinobacteria;D_2__Actinobacteria;D_3__Frankiales;__;__	26	0.000121823	331	0.000785496	1960	0.0075916
D_0__Bacteria;D_1__Actinobacteria;D_2__Actinobacteria;D_3__Corynebacteriales;D_4__Mycobacteriaceae;D_5__Mycobacterium	1501	0.00703295	334	0.000792615	778	0.0030134
D_0__Bacteria;D_1__Verrucomicrobia;D_2__Verrucomicrobiae;D_3__Verrucomicrobiales;D_4__Akkermansiaceae;D_5__Akkermansia	0	0	33	7.83123e-05	2583	0.0100046
D_0__Bacteria;D_1__Proteobacteria;D_2__Alphaproteobacteria;D_3__Caulobacterales;D_4__Caulobacteraceae;D_5__Brevundimonas	1880	0.00880876	265	0.000628871	431	0.00166938
D_0__Bacteria;D_1__Proteobacteria;D_2__Gammaproteobacteria;D_3__Enterobacteriales;D_4__Enterobacteriaceae;D_5__Providencia	2052	0.00961466	423	0.00100382	0	0
D_0__Bacteria;D_1__Proteobacteria;D_2__Gammaproteobacteria;D_3__Enterobacteriales;D_4__Enterobacteriaceae;D_5__Serratia	255	0.0011948	0	0	2176	0.00842823
D_0__Bacteria;D_1__Firmicutes;D_2__Clostridia;D_3__Clostridiales;D_4__Ruminococcaceae;D_5__Ruminococcaceae UCG-014	0	0	15	3.55965e-05	2194	0.00849795
D_0__Bacteria;D_1__Proteobacteria;D_2__Alphaproteobacteria;D_3__Rhizobiales;D_4__Rhizobiaceae;D_5__Allorhizobium-Neorhizobium-Pararhizobium-Rhizobium	573	0.0026848	81	0.000192221	1416	0.00548455
D_0__Bacteria;D_1__Actinobacteria;D_2__Actinobacteria;D_3__Pseudonocardiales;D_4__Pseudonocardiaceae;D_5__Crossiella	157	0.000735625	1788	0.0042431	0	0
D_0__Bacteria;D_1__Proteobacteria;D_2__Gammaproteobacteria;D_3__Salinisphaerales;D_4__Salinisphaeraceae;D_5__Salinisphaera	0	0	12	2.84772e-05	1464	0.00567046
D_0__Bacteria;D_1__Patescibacteria;D_2__Saccharimonadia;D_3__Saccharimonadales;__;__	859	0.00402485	141	0.000334607	780	0.00302115
D_0__Bacteria;D_1__Proteobacteria;D_2__Gammaproteobacteria;D_3__Betaproteobacteriales;D_4__Burkholderiaceae;D_5__Delftia	249	0.00116669	36	8.54315e-05	712	0.00275777
D_0__Bacteria;D_1__Bacteroidetes;D_2__Bacteroidia;D_3__Bacteroidales;D_4__Rikenellaceae;D_5__Rikenellaceae RC9 gut group	0	0	0	0	1654	0.00640638
D_0__Bacteria;D_1__Proteobacteria;D_2__Gammaproteobacteria;D_3__Xanthomonadales;D_4__Rhodanobacteraceae;D_5__Luteibacter	6	2.81131e-05	252	0.000598021	1170	0.00453172
D_0__Bacteria;D_1__Actinobacteria;D_2__Actinobacteria;D_3__Propionibacteriales;D_4__Nocardioidaceae;D_5__Aeromicrobium	0	0	153	0.000363084	1479	0.00572856
D_0__Bacteria;D_1__Bacteroidetes;D_2__Bacteroidia;D_3__Chitinophagales;D_4__Chitinophagaceae;D_5__uncultured	0	0	464	0.00110112	886	0.00343171
D_0__Bacteria;D_1__Bacteroidetes;D_2__Bacteroidia;D_3__Sphingobacteriales;D_4__Sphingobacteriaceae;__	0	0	225	0.000533947	1183	0.00458207
D_0__Bacteria;D_1__Actinobacteria;D_2__Actinobacteria;D_3__Propionibacteriales;D_4__Nocardioidaceae;D_5__Kribbella	0	0	281	0.000666841	921	0.00356728
D_0__Bacteria;D_1__Actinobacteria;D_2__Actinobacteria;D_3__Propionibacteriales;D_4__Propionibacteriaceae;__	21	9.83957e-05	317	0.000752272	897	0.00347432
D_0__Bacteria;D_1__Bacteroidetes;D_2__Bacteroidia;D_3__Bacteroidales;D_4__Prevotellaceae;D_5__Prevotella 1	0	0	0	0	1474	0.0057092
D_0__Bacteria;D_1__Proteobacteria;D_2__Alphaproteobacteria;D_3__Rhizobiales;D_4__Beijerinckiaceae;D_5__Methylobacterium	0	0	27	6.40737e-05	1365	0.00528701
D_0__Bacteria;D_1__Bacteroidetes;D_2__Bacteroidia;D_3__Bacteroidales;D_4__Muribaculaceae;D_5__uncultured Bacteroidales bacterium	37	0.000173364	540	0.00128147	464	0.0017972
D_0__Bacteria;D_1__Proteobacteria;D_2__Alphaproteobacteria;D_3__Rickettsiales;D_4__Rickettsiaceae;D_5__Rickettsia	0	0	0	0	1316	0.00509722
D_0__Bacteria;D_1__Bacteroidetes;D_2__Bacteroidia;D_3__Bacteroidales;D_4__Prevotellaceae;D_5__Prevotellaceae UCG-001	21	9.83957e-05	177	0.000420038	1114	0.00431482
D_0__Bacteria;D_1__Firmicutes;D_2__Clostridia;D_3__Clostridiales;D_4__Ruminococcaceae;__	0	0	9	2.13579e-05	1322	0.00512046
Unassigned;__;__;__;__;__	700	0.00327986	32	7.59392e-05	569	0.00220389
D_0__Bacteria;D_1__Actinobacteria;D_2__Actinobacteria;D_3__Corynebacteriales;D_4__Corynebacteriaceae;D_5__Corynebacterium 1	280	0.00131194	533	0.00126486	459	0.00177783
D_0__Bacteria;D_1__Firmicutes;D_2__Clostridia;D_3__Clostridiales;D_4__Ruminococcaceae;D_5__Ruminococcaceae UCG-005	0	0	0	0	1254	0.00485708
D_0__Bacteria;D_1__Actinobacteria;D_2__Actinobacteria;D_3__Streptosporangiales;D_4__Nocardiopsaceae;D_5__Nocardiopsis	0	0	1140	0.00270533	169	0.000654582
D_0__Bacteria;D_1__Proteobacteria;D_2__Gammaproteobacteria;D_3__Enterobacteriales;D_4__Enterobacteriaceae;D_5__Enterobacter	162	0.000759052	87	0.00020646	1027	0.00397784
D_0__Bacteria;D_1__Cyanobacteria;D_2__Oxyphotobacteria;D_3__Chloroplast;__;__	111	0.000520091	293	0.000695318	696	0.00269579
D_0__Bacteria;D_1__Proteobacteria;D_2__Alphaproteobacteria;D_3__Rhizobiales;D_4__Xanthobacteraceae;__	590	0.00276445	241	0.000571917	240	0.000929584
D_0__Bacteria;D_1__Actinobacteria;D_2__Actinobacteria;D_3__Corynebacteriales;D_4__Nocardiaceae;D_5__Williamsia	114	0.000534148	212	0.000503097	331	0.00128205
D_0__Bacteria;D_1__Proteobacteria;D_2__Alphaproteobacteria;D_3__Rhizobiales;D_4__Rhizobiaceae;D_5__Ochrobactrum	704	0.0032986	319	0.000757018	90	0.000348594
D_0__Bacteria;D_1__Planctomycetes;D_2__Planctomycetacia;D_3__Isosphaerales;D_4__Isosphaeraceae;D_5__Singulisphaera	0	0	91	0.000215952	660	0.00255636
D_0__Bacteria;D_1__Proteobacteria;D_2__Gammaproteobacteria;D_3__Betaproteobacteriales;D_4__Burkholderiaceae;D_5__Massilia	0	0	0	0	998	0.00386552
D_0__Bacteria;D_1__Firmicutes;D_2__Erysipelotrichia;D_3__Erysipelotrichales;D_4__Erysipelotrichaceae;D_5__Turicibacter	0	0	0	0	988	0.00382679
D_0__Bacteria;D_1__Actinobacteria;D_2__Actinobacteria;D_3__Micrococcales;D_4__Microbacteriaceae;D_5__Curtobacterium	0	0	82	0.000194594	949	0.00367573
D_0__Bacteria;D_1__Proteobacteria;D_2__Gammaproteobacteria;D_3__Betaproteobacteriales;D_4__Burkholderiaceae;D_5__Achromobacter	765	0.00358441	90	0.000213579	82	0.000317608
D_0__Bacteria;D_1__Bacteroidetes;D_2__Bacteroidia;D_3__Cytophagales;D_4__Spirosomaceae;D_5__Spirosoma	0	0	310	0.000735661	599	0.00232009
D_0__Bacteria;D_1__Actinobacteria;D_2__Actinobacteria;D_3__Micrococcales;D_4__Micrococcaceae;D_5__Glutamicibacter	782	0.00366407	0	0	130	0.000503525
D_0__Bacteria;D_1__Proteobacteria;D_2__Gammaproteobacteria;D_3__Betaproteobacteriales;D_4__Neisseriaceae;D_5__Vitreoscilla	826	0.00387023	69	0.000163744	0	0
D_0__Bacteria;D_1__Proteobacteria;D_2__Gammaproteobacteria;D_3__Xanthomonadales;D_4__Xanthomonadaceae;D_5__Lysobacter	754	0.00353287	146	0.000346472	0	0
D_0__Bacteria;D_1__Actinobacteria;D_2__Actinobacteria;D_3__Micrococcales;D_4__Micrococcaceae;__	887	0.00415605	0	0	0	0
D_0__Bacteria;D_1__Bacteroidetes;D_2__Bacteroidia;D_3__Bacteroidales;D_4__Marinifilaceae;D_5__Odoribacter	0	0	0	0	848	0.00328453
D_0__Bacteria;D_1__Actinobacteria;D_2__Actinobacteria;D_3__Propionibacteriales;D_4__Propionibacteriaceae;D_5__Cutibacterium	0	0	0	0	767	0.0029708
D_0__Bacteria;D_1__Firmicutes;D_2__Bacilli;D_3__Lactobacillales;D_4__Streptococcaceae;D_5__Lactococcus	102	0.000477922	322	0.000764138	79	0.000305988
D_0__Bacteria;D_1__Proteobacteria;D_2__Alphaproteobacteria;D_3__Rhodobacterales;D_4__Rhodobacteraceae;D_5__Paracoccus	703	0.00329391	0	0	136	0.000526764
D_0__Bacteria;D_1__Firmicutes;D_2__Clostridia;D_3__Clostridiales;D_4__Ruminococcaceae;D_5__[Eubacterium] coprostanoligenes group	0	0	0	0	813	0.00314897
D_0__Bacteria;D_1__Actinobacteria;D_2__Thermoleophilia;D_3__Solirubrobacterales;D_4__Solirubrobacteraceae;D_5__Solirubrobacter	0	0	36	8.54315e-05	687	0.00266093
D_0__Bacteria;D_1__Proteobacteria;D_2__Alphaproteobacteria;D_3__Caulobacterales;D_4__Caulobacteraceae;D_5__uncultured	0	0	234	0.000555305	428	0.00165776
D_0__Bacteria;D_1__Bacteroidetes;D_2__Bacteroidia;D_3__Sphingobacteriales;D_4__Sphingobacteriaceae;D_5__Olivibacter	76	0.000356099	29	6.88199e-05	509	0.00197149
D_0__Bacteria;D_1__Proteobacteria;D_2__Gammaproteobacteria;D_3__Betaproteobacteriales;D_4__Burkholderiaceae;__	286	0.00134006	235	0.000557678	230	0.000890851
D_0__Bacteria;D_1__Proteobacteria;D_2__Gammaproteobacteria;D_3__Xanthomonadales;D_4__Rhodanobacteraceae;D_5__Dyella	0	0	16	3.79696e-05	603	0.00233558
D_0__Bacteria;D_1__Firmicutes;D_2__Clostridia;D_3__Clostridiales;D_4__Ruminococcaceae;D_5__Ruminococcaceae UCG-010	0	0	0	0	705	0.00273065
D_0__Bacteria;D_1__Proteobacteria;D_2__Gammaproteobacteria;D_3__Xanthomonadales;D_4__Xanthomonadaceae;D_5__Luteimonas	171	0.000801222	0	0	434	0.001681
D_0__Bacteria;D_1__Actinobacteria;D_2__Actinobacteria;D_3__Propionibacteriales;D_4__Propionibacteriaceae;D_5__Microlunatus	0	0	0	0	667	0.00258347
D_0__Bacteria;D_1__Chloroflexi;D_2__Chloroflexia;D_3__Thermomicrobiales;D_4__JG30-KF-CM45;D_5__uncultured bacterium	0	0	16	3.79696e-05	364	0.00140987
D_0__Bacteria;D_1__Bacteroidetes;D_2__Bacteroidia;D_3__Cytophagales;D_4__Hymenobacteraceae;D_5__Hymenobacter	0	0	58	0.00013764	507	0.00196375
D_0__Bacteria;D_1__Actinobacteria;D_2__Actinobacteria;D_3__Micrococcales;D_4__Microbacteriaceae;D_5__Microbacterium	174	0.000815279	114	0.000270533	177	0.000685568
D_0__Bacteria;D_1__Bacteroidetes;D_2__Bacteroidia;D_3__Sphingobacteriales;D_4__Sphingobacteriaceae;D_5__Pedobacter	60	0.000281131	67	0.000158998	472	0.00182818
D_0__Bacteria;D_1__Actinobacteria;D_2__Actinobacteria;D_3__Pseudonocardiales;D_4__Pseudonocardiaceae;D_5__Amycolatopsis	0	0	62	0.000147132	556	0.00215354
D_0__Bacteria;D_1__Firmicutes;D_2__Clostridia;D_3__Clostridiales;D_4__Ruminococcaceae;D_5__uncultured	0	0	16	3.79696e-05	639	0.00247502
D_0__Bacteria;D_1__Tenericutes;D_2__Mollicutes;D_3__Entomoplasmatales;D_4__Spiroplasmataceae;D_5__Spiroplasma	106	0.000496664	536	0.00127198	0	0
D_0__Bacteria;D_1__Bacteroidetes;D_2__Bacteroidia;D_3__Bacteroidales;D_4__Muribaculaceae;Ambiguous_taxa	0	0	0	0	626	0.00242466
D_0__Bacteria;D_1__Actinobacteria;D_2__Actinobacteria;D_3__Micrococcales;D_4__Dermabacteraceae;D_5__Brachybacterium	51	0.000238961	116	0.000275279	462	0.00178945
D_0__Bacteria;D_1__Proteobacteria;D_2__Alphaproteobacteria;D_3__Rhizobiales;D_4__Rhizobiaceae;D_5__Aureimonas	0	0	0	0	511	0.00197924
D_0__Bacteria;D_1__Planctomycetes;D_2__Planctomycetacia;D_3__Pirellulales;D_4__Pirellulaceae;D_5__uncultured	87	0.000407639	22	5.22082e-05	508	0.00196762
D_0__Bacteria;D_1__Patescibacteria;D_2__Saccharimonadia;D_3__Saccharimonadales;D_4__uncultured bacterium;D_5__uncultured bacterium	71	0.000332671	56	0.000132894	452	0.00175072
D_0__Bacteria;D_1__Planctomycetes;D_2__Planctomycetacia;D_3__Gemmatales;D_4__Gemmataceae;D_5__Gemmata	0	0	73	0.000173236	455	0.00176234
D_0__Bacteria;D_1__Firmicutes;D_2__Bacilli;D_3__Bacillales;D_4__Planococcaceae;D_5__Lysinibacillus	91	0.000426381	28	6.64468e-05	384	0.00148733
D_0__Bacteria;D_1__Firmicutes;D_2__Clostridia;D_3__Clostridiales;D_4__Clostridiales vadinBB60 group;D_5__uncultured bacterium	0	0	0	0	558	0.00216128
D_0__Bacteria;D_1__Proteobacteria;D_2__Alphaproteobacteria;D_3__Rhizobiales;D_4__Devosiaceae;D_5__Devosia	51	0.000238961	38	9.01777e-05	407	0.00157642
D_0__Bacteria;D_1__Proteobacteria;D_2__Alphaproteobacteria;D_3__Rhizobiales;D_4__Rhizobiaceae;D_5__Aliihoeflea	0	0	0	0	540	0.00209156
D_0__Bacteria;D_1__Verrucomicrobia;D_2__Verrucomicrobiae;D_3__Chthoniobacterales;D_4__Chthoniobacteraceae;D_5__Chthoniobacter	5	2.34275e-05	109	0.000258668	192	0.000743667
D_0__Bacteria;D_1__Tenericutes;D_2__Mollicutes;D_3__Anaeroplasmatales;D_4__Anaeroplasmataceae;D_5__Anaeroplasma	0	0	46	0.000109163	471	0.00182431
D_0__Bacteria;D_1__Firmicutes;D_2__Clostridia;D_3__Clostridiales;D_4__Lachnospiraceae;D_5__uncultured	0	0	0	0	526	0.00203734
D_0__Bacteria;D_1__Actinobacteria;D_2__Rubrobacteria;D_3__Rubrobacterales;D_4__Rubrobacteriaceae;D_5__Rubrobacter	18	8.43392e-05	247	0.000586155	239	0.000925711
D_0__Bacteria;D_1__Proteobacteria;D_2__Deltaproteobacteria;D_3__Bdellovibrionales;D_4__Bacteriovoracaceae;D_5__Peredibacter	308	0.00144314	43	0.000102043	127	0.000491905
D_0__Bacteria;D_1__Bacteroidetes;D_2__Bacteroidia;D_3__Chitinophagales;D_4__Chitinophagaceae;D_5__Chitinophaga	156	0.000730939	0	0	314	0.00121621
D_0__Bacteria;D_1__Actinobacteria;D_2__Actinobacteria;D_3__Frankiales;D_4__Sporichthyaceae;D_5__Sporichthya	0	0	88	0.000208833	379	0.00146797
D_0__Bacteria;D_1__Bacteroidetes;D_2__Bacteroidia;D_3__Bacteroidales;D_4__Prevotellaceae;D_5__Prevotellaceae UCG-003	0	0	0	0	466	0.00180494
D_0__Bacteria;D_1__Bacteroidetes;D_2__Bacteroidia;D_3__Chitinophagales;D_4__Chitinophagaceae;D_5__Parafilimonas	88	0.000412325	41	9.7297e-05	279	0.00108064
D_0__Bacteria;D_1__Firmicutes;D_2__Clostridia;D_3__Clostridiales;D_4__Lachnospiraceae;D_5__Blautia	0	0	32	7.59392e-05	413	0.00159966
D_0__Bacteria;D_1__Proteobacteria;D_2__Alphaproteobacteria;D_3__Rhizobiales;D_4__Beijerinckiaceae;D_5__1174-901-12	0	0	0	0	417	0.00161515
D_0__Bacteria;D_1__Actinobacteria;D_2__Actinobacteria;D_3__Micromonosporales;D_4__Micromonosporaceae;D_5__Stackebrandtia	0	0	198	0.000469874	230	0.000890851
D_0__Bacteria;D_1__Bacteroidetes;D_2__Bacteroidia;D_3__Bacteroidales;D_4__Muribaculaceae;D_5__uncultured organism	0	0	40	9.49239e-05	379	0.00146797
D_0__Bacteria;D_1__Bacteroidetes;D_2__Bacteroidia;D_3__Bacteroidales;D_4__Tannerellaceae;D_5__Parabacteroides	0	0	8	1.89848e-05	405	0.00156867
D_0__Bacteria;D_1__Bacteroidetes;D_2__Bacteroidia;D_3__Chitinophagales;D_4__Chitinophagaceae;D_5__Taibaiella	90	0.000421696	91	0.000215952	231	0.000894725
D_0__Bacteria;D_1__Acidobacteria;D_2__Acidobacteriia;D_3__Acidobacteriales;D_4__Acidobacteriaceae (Subgroup 1);D_5__Terriglobus	0	0	0	0	245	0.00094895
D_0__Bacteria;D_1__Bacteroidetes;D_2__Bacteroidia;D_3__Sphingobacteriales;D_4__Sphingobacteriaceae;D_5__Nubsella	0	0	322	0.000764138	74	0.000286622
D_0__Bacteria;D_1__Actinobacteria;D_2__Actinobacteria;D_3__Corynebacteriales;D_4__Nocardiaceae;D_5__Rhodococcus	143	0.000670028	29	6.88199e-05	192	0.000743667
D_0__Bacteria;D_1__Bacteroidetes;D_2__Bacteroidia;D_3__Bacteroidales;D_4__Muribaculaceae;D_5__uncultured Barnesiella sp.	0	0	0	0	390	0.00151057
D_0__Bacteria;D_1__Proteobacteria;D_2__Alphaproteobacteria;D_3__Sphingomonadales;D_4__Sphingomonadaceae;D_5__Sphingobium	0	0	0	0	389	0.0015067
D_0__Bacteria;D_1__Proteobacteria;D_2__Gammaproteobacteria;D_3__Betaproteobacteriales;D_4__Burkholderiaceae;D_5__Ralstonia	140	0.000655971	85	0.000201713	58	0.000224649
D_0__Bacteria;D_1__Firmicutes;D_2__Clostridia;D_3__Clostridiales;D_4__Lachnospiraceae;D_5__Roseburia	0	0	0	0	382	0.00147959
D_0__Bacteria;D_1__Proteobacteria;D_2__Alphaproteobacteria;D_3__Sphingomonadales;D_4__Sphingomonadaceae;D_5__Altererythrobacter	0	0	33	7.83123e-05	346	0.00134015
D_0__Bacteria;D_1__Actinobacteria;D_2__Actinobacteria;D_3__Micrococcales;D_4__Microbacteriaceae;__	0	0	129	0.00030613	200	0.000774653
D_0__Bacteria;D_1__Bacteroidetes;D_2__Bacteroidia;D_3__Bacteroidales;D_4__Prevotellaceae;D_5__Prevotellaceae UCG-004	0	0	0	0	373	0.00144473
D_0__Bacteria;D_1__Planctomycetes;D_2__Planctomycetacia;D_3__Gemmatales;D_4__Gemmataceae;D_5__uncultured	14	6.55971e-05	0	0	350	0.00135564
D_0__Bacteria;D_1__Proteobacteria;D_2__Alphaproteobacteria;D_3__Acetobacterales;D_4__Acetobacteraceae;D_5__Roseomonas	0	0	0	0	327	0.00126656
D_0__Bacteria;D_1__Proteobacteria;D_2__Gammaproteobacteria;D_3__Legionellales;D_4__Legionellaceae;D_5__Legionella	0	0	0	0	320	0.00123945
D_0__Bacteria;D_1__Verrucomicrobia;D_2__Verrucomicrobiae;D_3__Verrucomicrobiales;D_4__Rubritaleaceae;D_5__Luteolibacter	0	0	64	0.000151878	295	0.00114261
D_0__Bacteria;D_1__Proteobacteria;D_2__Alphaproteobacteria;D_3__Sphingomonadales;D_4__Sphingomonadaceae;D_5__Novosphingobium	0	0	24	5.69544e-05	309	0.00119684
D_0__Bacteria;D_1__Actinobacteria;D_2__Thermoleophilia;D_3__Solirubrobacterales;D_4__Solirubrobacteraceae;D_5__Conexibacter	0	0	37	8.78046e-05	227	0.000879232
D_0__Bacteria;D_1__Planctomycetes;D_2__Planctomycetacia;D_3__Pirellulales;D_4__Pirellulaceae;D_5__Pir4 lineage	143	0.000670028	19	4.50889e-05	179	0.000693315
D_0__Bacteria;D_1__Verrucomicrobia;D_2__Verrucomicrobiae;D_3__Chthoniobacterales;D_4__Chthoniobacteraceae;D_5__Candidatus Udaeobacter	0	0	0	0	336	0.00130142
D_0__Bacteria;D_1__Bacteroidetes;D_2__Bacteroidia;D_3__Bacteroidales;D_4__Rikenellaceae;D_5__dgA-11 gut group	0	0	0	0	315	0.00122008
D_0__Bacteria;D_1__Bacteroidetes;D_2__Bacteroidia;D_3__Flavobacteriales;D_4__Weeksellaceae;D_5__Cloacibacterium	0	0	130	0.000308503	119	0.000460919
D_0__Bacteria;D_1__Planctomycetes;D_2__Planctomycetacia;D_3__Isosphaerales;D_4__Isosphaeraceae;D_5__uncultured	29	0.00013588	78	0.000185102	206	0.000797893
D_0__Bacteria;D_1__Proteobacteria;D_2__Gammaproteobacteria;D_3__Betaproteobacteriales;D_4__Burkholderiaceae;D_5__Verticia	0	0	0	0	221	0.000855992
D_0__Bacteria;D_1__Acidobacteria;D_2__Blastocatellia (Subgroup 4);D_3__Blastocatellales;D_4__Blastocatellaceae;D_5__Blastocatella	0	0	3	7.1193e-06	267	0.00103416
D_0__Bacteria;D_1__Proteobacteria;D_2__Alphaproteobacteria;__;__;__	20	9.37102e-05	239	0.000567171	50	0.000193663
D_0__Bacteria;D_1__Proteobacteria;D_2__Alphaproteobacteria;D_3__Rhizobiales;D_4__Rhizobiaceae;D_5__Ensifer	312	0.00146188	0	0	0	0
D_0__Bacteria;D_1__Bacteroidetes;D_2__Bacteroidia;D_3__Bacteroidales;D_4__uncultured;D_5__uncultured Bacteroidales bacterium	0	0	0	0	307	0.00118909
D_0__Bacteria;D_1__Firmicutes;D_2__Clostridia;D_3__Clostridiales;D_4__Ruminococcaceae;D_5__Ruminiclostridium 5	0	0	0	0	307	0.00118909
D_0__Bacteria;D_1__Actinobacteria;D_2__Actinobacteria;D_3__Glycomycetales;D_4__Glycomycetaceae;D_5__Glycomyces	0	0	154	0.000365457	146	0.000565497
D_0__Bacteria;D_1__Planctomycetes;D_2__Phycisphaerae;D_3__Phycisphaerales;D_4__Phycisphaeraceae;D_5__SM1A02	42	0.000196791	0	0	257	0.00099543
D_0__Bacteria;D_1__Verrucomicrobia;D_2__Verrucomicrobiae;D_3__Chthoniobacterales;D_4__Xiphinematobacteraceae;D_5__Candidatus Xiphinematobacter	0	0	0	0	256	0.000991556
D_0__Bacteria;D_1__Deferribacteres;D_2__Deferribacteres;D_3__Deferribacterales;D_4__Deferribacteraceae;D_5__Mucispirillum	0	0	0	0	289	0.00111937
D_0__Bacteria;D_1__Bacteroidetes;D_2__Bacteroidia;D_3__Chitinophagales;D_4__Chitinophagaceae;__	0	0	7	1.66117e-05	199	0.00077078
D_0__Bacteria;D_1__Firmicutes;D_2__Clostridia;D_3__Clostridiales;D_4__Ruminococcaceae;D_5__Oscillibacter	0	0	11	2.61041e-05	282	0.00109226
D_0__Bacteria;D_1__Proteobacteria;D_2__Alphaproteobacteria;D_3__Rhizobiales;D_4__Beijerinckiaceae;D_5__Bosea	60	0.000281131	18	4.27158e-05	215	0.000832752
D_0__Bacteria;D_1__Proteobacteria;D_2__Gammaproteobacteria;D_3__Xanthomonadales;D_4__Xanthomonadaceae;D_5__Pseudoxanthomonas	91	0.000426381	9	2.13579e-05	187	0.000724301
D_0__Bacteria;D_1__Verrucomicrobia;D_2__Verrucomicrobiae;D_3__Chthoniobacterales;D_4__Chthoniobacteraceae;D_5__LD29	0	0	137	0.000325115	95	0.00036796
D_0__Bacteria;D_1__Proteobacteria;D_2__Alphaproteobacteria;D_3__Rickettsiales;D_4__Mitochondria;__	0	0	0	0	284	0.00110001
D_0__Bacteria;D_1__Proteobacteria;D_2__Alphaproteobacteria;D_3__Rhizobiales;D_4__Rhizobiaceae;D_5__Paenochrobactrum	282	0.00132131	0	0	0	0
D_0__Bacteria;D_1__Proteobacteria;D_2__Gammaproteobacteria;D_3__Enterobacteriales;D_4__Enterobacteriaceae;D_5__Pantoea	25	0.000117138	0	0	211	0.000817259
D_0__Bacteria;D_1__Patescibacteria;D_2__Saccharimonadia;D_3__Saccharimonadales;D_4__Saccharimonadaceae;D_5__Candidatus Saccharimonas	0	0	0	0	280	0.00108451
D_0__Bacteria;D_1__Proteobacteria;D_2__Gammaproteobacteria;D_3__Betaproteobacteriales;D_4__Burkholderiaceae;D_5__Diaphorobacter	278	0.00130257	0	0	0	0
D_0__Bacteria;D_1__Acidobacteria;D_2__Acidobacteriia;D_3__Solibacterales;D_4__Solibacteraceae (Subgroup 3);D_5__Bryobacter	27	0.000126509	101	0.000239683	127	0.000491905
D_0__Bacteria;D_1__Proteobacteria;D_2__Gammaproteobacteria;D_3__Xanthomonadales;D_4__Xanthomonadaceae;D_5__Xanthomonas	0	0	0	0	273	0.0010574
D_0__Bacteria;D_1__Planctomycetes;D_2__Planctomycetacia;D_3__Planctomycetales;D_4__Rubinisphaeraceae;D_5__Planctomicrobium	21	9.83957e-05	84	0.00019934	164	0.000635216
D_0__Bacteria;D_1__Actinobacteria;D_2__Actinobacteria;D_3__Micrococcales;D_4__Intrasporangiaceae;__	0	0	109	0.000258668	95	0.00036796
D_0__Bacteria;D_1__Actinobacteria;D_2__Thermoleophilia;D_3__Solirubrobacterales;__;__	0	0	0	0	259	0.00100318
D_0__Bacteria;D_1__Proteobacteria;D_2__Gammaproteobacteria;D_3__Enterobacteriales;D_4__Enterobacteriaceae;D_5__Escherichia-Shigella	18	8.43392e-05	0	0	121	0.000468665
D_0__Bacteria;D_1__Firmicutes;D_2__Clostridia;D_3__Clostridiales;D_4__Ruminococcaceae;D_5__Anaerotruncus	0	0	0	0	255	0.000987683
D_0__Bacteria;D_1__Proteobacteria;D_2__Alphaproteobacteria;D_3__Rhizobiales;D_4__uncultured;__	0	0	0	0	233	0.000902471
D_0__Bacteria;D_1__Planctomycetes;D_2__Planctomycetacia;D_3__Planctomycetales;D_4__uncultured;D_5__uncultured bacterium	0	0	0	0	250	0.000968317
D_0__Bacteria;D_1__Proteobacteria;D_2__Alphaproteobacteria;D_3__Micropepsales;D_4__Micropepsaceae;D_5__uncultured	0	0	0	0	214	0.000828879
D_0__Bacteria;D_1__Bacteroidetes;D_2__Bacteroidia;D_3__Bacteroidales;__;__	0	0	0	0	244	0.000945077
D_0__Bacteria;D_1__Bacteroidetes;D_2__Bacteroidia;D_3__Chitinophagales;D_4__Chitinophagaceae;D_5__Flavisolibacter	0	0	168	0.000398681	75	0.000290495
D_0__Bacteria;D_1__Proteobacteria;D_2__Alphaproteobacteria;D_3__Rhizobiales;D_4__Rhizobiaceae;D_5__uncultured	0	0	0	0	242	0.000937331
D_0__Bacteria;D_1__Proteobacteria;D_2__Gammaproteobacteria;D_3__Betaproteobacteriales;D_4__Burkholderiaceae;D_5__Parasutterella	0	0	0	0	240	0.000929584
D_0__Bacteria;D_1__Proteobacteria;D_2__Alphaproteobacteria;D_3__Rhizobiales;D_4__Beijerinckiaceae;D_5__Methylocella	0	0	93	0.000220698	146	0.000565497
D_0__Bacteria;D_1__Proteobacteria;__;__;__;__	0	0	79	0.000187475	158	0.000611976
D_0__Bacteria;D_1__Planctomycetes;D_2__Phycisphaerae;D_3__Tepidisphaerales;D_4__Tepidisphaeraceae;D_5__Tepidisphaera	0	0	0	0	164	0.000635216
D_0__Bacteria;D_1__Actinobacteria;D_2__Actinobacteria;D_3__Micrococcales;D_4__Promicromonosporaceae;__	0	0	0	0	234	0.000906344
D_0__Bacteria;D_1__Firmicutes;D_2__Clostridia;D_3__Clostridiales;D_4__Peptostreptococcaceae;__	0	0	0	0	233	0.000902471
D_0__Bacteria;D_1__Proteobacteria;D_2__Gammaproteobacteria;D_3__Betaproteobacteriales;D_4__Burkholderiaceae;D_5__Burkholderia-Caballeronia-Paraburkholderia	0	0	49	0.000116282	95	0.00036796
D_0__Bacteria;D_1__Firmicutes;D_2__Clostridia;D_3__Clostridiales;D_4__Lachnospiraceae;D_5__Lachnospiraceae UCG-001	0	0	0	0	230	0.000890851
D_0__Bacteria;D_1__Proteobacteria;D_2__Alphaproteobacteria;D_3__Rhizobiales;D_4__Beijerinckiaceae;D_5__Psychroglaciecola	0	0	23	5.45813e-05	143	0.000553877
D_0__Bacteria;D_1__Planctomycetes;D_2__Phycisphaerae;D_3__Tepidisphaerales;D_4__WD2101 soil group;D_5__uncultured bacterium	0	0	50	0.000118655	152	0.000588737
D_0__Bacteria;D_1__Firmicutes;D_2__Negativicutes;D_3__Selenomonadales;D_4__Acidaminococcaceae;D_5__Phascolarctobacterium	0	0	0	0	224	0.000867612
D_0__Bacteria;D_1__Proteobacteria;D_2__Alphaproteobacteria;D_3__Rhizobiales;D_4__Beijerinckiaceae;D_5__uncultured	0	0	58	0.00013764	128	0.000495778
D_0__Bacteria;D_1__Firmicutes;D_2__Clostridia;D_3__Clostridiales;__;__	0	0	0	0	219	0.000848245
D_0__Bacteria;D_1__Bacteroidetes;D_2__Bacteroidia;D_3__Flavobacteriales;D_4__Weeksellaceae;__	201	0.000941787	17	4.03427e-05	0	0
D_0__Bacteria;D_1__Firmicutes;D_2__Clostridia;D_3__Clostridiales;D_4__Clostridiaceae 1;D_5__Clostridium sensu stricto 1	0	0	8	1.89848e-05	172	0.000666202
D_0__Bacteria;D_1__Firmicutes;D_2__Clostridia;D_3__Clostridiales;D_4__Ruminococcaceae;D_5__Ruminiclostridium 9	0	0	0	0	179	0.000693315
D_0__Bacteria;D_1__Proteobacteria;D_2__Alphaproteobacteria;D_3__Rhizobiales;D_4__Devosiaceae;D_5__Pelagibacterium	0	0	57	0.000135267	158	0.000611976
D_0__Bacteria;D_1__Proteobacteria;D_2__Alphaproteobacteria;D_3__Rhizobiales;__;__	0	0	68	0.000161371	147	0.00056937
D_0__Bacteria;D_1__Proteobacteria;D_2__Alphaproteobacteria;D_3__Sphingomonadales;D_4__Sphingomonadaceae;D_5__Ellin6055	0	0	0	0	150	0.00058099
D_0__Bacteria;D_1__Actinobacteria;D_2__Acidimicrobiia;D_3__Microtrichales;D_4__Iamiaceae;D_5__Iamia	73	0.000342042	0	0	140	0.000542257
D_0__Bacteria;D_1__Actinobacteria;D_2__Actinobacteria;D_3__Micrococcales;D_4__Promicromonosporaceae;D_5__Promicromonospora	0	0	14	3.32234e-05	198	0.000766907
D_0__Bacteria;D_1__Proteobacteria;D_2__Alphaproteobacteria;D_3__Rhizobiales;D_4__Beijerinckiaceae;__	0	0	0	0	212	0.000821133
D_0__Bacteria;D_1__Actinobacteria;D_2__Thermoleophilia;D_3__Solirubrobacterales;D_4__Solirubrobacteraceae;D_5__Patulibacter	0	0	109	0.000258668	89	0.000344721
D_0__Bacteria;D_1__Bacteroidetes;D_2__Bacteroidia;D_3__Flavobacteriales;D_4__Weeksellaceae;D_5__Elizabethkingia	206	0.000965215	0	0	0	0
D_0__Bacteria;D_1__Tenericutes;D_2__Mollicutes;D_3__Mollicutes RF39;__;__	0	0	0	0	206	0.000797893
D_0__Bacteria;D_1__Bacteroidetes;D_2__Bacteroidia;D_3__Bacteroidales;D_4__Prevotellaceae;D_5__Alloprevotella	0	0	0	0	205	0.00079402
D_0__Bacteria;D_1__Proteobacteria;D_2__Deltaproteobacteria;D_3__Bdellovibrionales;D_4__Bdellovibrionaceae;D_5__Bdellovibrio	65	0.000304558	13	3.08503e-05	109	0.000422186
D_0__Bacteria;D_1__Planctomycetes;D_2__Planctomycetacia;D_3__Planctomycetales;D_4__Rubinisphaeraceae;D_5__SH-PL14	18	8.43392e-05	18	4.27158e-05	167	0.000646836
D_0__Bacteria;D_1__Bacteroidetes;D_2__Bacteroidia;D_3__Sphingobacteriales;D_4__Sphingobacteriaceae;D_5__Parapedobacter	16	7.49681e-05	11	2.61041e-05	159	0.000615849
D_0__Bacteria;D_1__Firmicutes;D_2__Bacilli;D_3__Lactobacillales;D_4__Streptococcaceae;D_5__Streptococcus	0	0	30	7.1193e-05	172	0.000666202
D_0__Bacteria;D_1__Acidobacteria;D_2__Subgroup 6;__;__;__	4	1.8742e-05	0	0	195	0.000755287
D_0__Bacteria;D_1__Proteobacteria;D_2__Gammaproteobacteria;D_3__Salinisphaerales;D_4__Algiphilaceae;D_5__Algiphilus	0	0	0	0	181	0.000701061
D_0__Bacteria;D_1__Proteobacteria;D_2__Alphaproteobacteria;D_3__Reyranellales;D_4__Reyranellaceae;D_5__Reyranella	20	9.37102e-05	63	0.000149505	114	0.000441552
D_0__Bacteria;D_1__Proteobacteria;D_2__Alphaproteobacteria;D_3__Rhizobiales;D_4__Devosiaceae;__	0	0	0	0	194	0.000751414
D_0__Bacteria;D_1__Planctomycetes;D_2__Planctomycetacia;D_3__Gemmatales;D_4__Gemmataceae;D_5__Fimbriiglobus	0	0	21	4.98351e-05	169	0.000654582
D_0__Bacteria;D_1__Spirochaetes;D_2__Spirochaetia;D_3__Spirochaetales;D_4__Spirochaetaceae;D_5__Treponema 2	0	0	0	0	190	0.000735921
D_0__Bacteria;D_1__Proteobacteria;D_2__Alphaproteobacteria;D_3__Rhizobiales;D_4__Rhizobiaceae;D_5__Mesorhizobium	0	0	0	0	186	0.000720428
D_0__Bacteria;D_1__Bacteroidetes;D_2__Bacteroidia;D_3__Flavobacteriales;D_4__Blattabacteriaceae;D_5__Blattabacterium	0	0	185	0.000439023	0	0
D_0__Bacteria;D_1__Gemmatimonadetes;D_2__Longimicrobia;D_3__Longimicrobiales;D_4__Longimicrobiaceae;D_5__uncultured bacterium	0	0	7	1.66117e-05	178	0.000689441
D_0__Bacteria;D_1__Proteobacteria;D_2__Gammaproteobacteria;D_3__Salinisphaerales;D_4__Solimonadaceae;D_5__Alkanibacter	0	0	0	0	182	0.000704935
D_0__Bacteria;D_1__Actinobacteria;D_2__Actinobacteria;D_3__Micromonosporales;D_4__Micromonosporaceae;__	9	4.21696e-05	53	0.000125774	116	0.000449299
D_0__Bacteria;D_1__Bacteroidetes;D_2__Bacteroidia;D_3__Cytophagales;D_4__Microscillaceae;D_5__Chryseolinea	178	0.000834021	0	0	0	0
D_0__Bacteria;D_1__Firmicutes;D_2__Clostridia;D_3__Clostridiales;D_4__Lachnospiraceae;D_5__[Eubacterium] xylanophilum group	0	0	0	0	176	0.000681695
D_0__Bacteria;D_1__Firmicutes;D_2__Clostridia;D_3__Clostridiales;D_4__Lachnospiraceae;D_5__GCA-900066575	0	0	0	0	173	0.000670075
D_0__Bacteria;D_1__Proteobacteria;D_2__Gammaproteobacteria;D_3__Betaproteobacteriales;D_4__Burkholderiaceae;D_5__Bordetella	22	0.000103081	26	6.17006e-05	42	0.000162677
D_0__Bacteria;D_1__Chlamydiae;D_2__Chlamydiae;D_3__Chlamydiales;D_4__Parachlamydiaceae;D_5__Neochlamydia	0	0	0	0	92	0.000356341
D_0__Bacteria;D_1__Epsilonbacteraeota;D_2__Campylobacteria;D_3__Campylobacterales;D_4__Helicobacteraceae;D_5__Helicobacter	0	0	0	0	170	0.000658455
D_0__Bacteria;D_1__Planctomycetes;D_2__Planctomycetacia;D_3__Isosphaerales;D_4__Isosphaeraceae;D_5__Paludisphaera	0	0	0	0	156	0.00060423
D_0__Bacteria;D_1__Actinobacteria;D_2__Actinobacteria;D_3__Corynebacteriales;D_4__Corynebacteriaceae;D_5__Lawsonella	11	5.15406e-05	36	8.54315e-05	121	0.000468665
D_0__Bacteria;D_1__Proteobacteria;D_2__Alphaproteobacteria;D_3__Caulobacterales;D_4__Caulobacteraceae;D_5__Phenylobacterium	0	0	0	0	167	0.000646836
D_0__Bacteria;D_1__Proteobacteria;D_2__Gammaproteobacteria;D_3__Betaproteobacteriales;D_4__Neisseriaceae;D_5__uncultured	8	3.74841e-05	24	5.69544e-05	92	0.000356341
D_0__Bacteria;D_1__Actinobacteria;D_2__Actinobacteria;D_3__Corynebacteriales;D_4__Nocardiaceae;D_5__Nocardia	15	7.02826e-05	26	6.17006e-05	87	0.000336974
D_0__Bacteria;D_1__Proteobacteria;D_2__Gammaproteobacteria;D_3__Diplorickettsiales;D_4__Diplorickettsiaceae;D_5__uncultured	0	0	10	2.3731e-05	127	0.000491905
D_0__Bacteria;D_1__Actinobacteria;D_2__Nitriliruptoria;D_3__Nitriliruptorales;D_4__Nitriliruptoraceae;D_5__Nitriliruptor	0	0	78	0.000185102	84	0.000325354
D_0__Bacteria;D_1__Proteobacteria;D_2__Alphaproteobacteria;D_3__Rhizobiales;D_4__Xanthobacteraceae;D_5__Bradyrhizobium	0	0	0	0	85	0.000329228
D_0__Bacteria;D_1__Proteobacteria;D_2__Deltaproteobacteria;D_3__Oligoflexales;D_4__Oligoflexaceae;D_5__Oligoflexus	0	0	0	0	161	0.000623596
D_0__Bacteria;D_1__Patescibacteria;D_2__Saccharimonadia;D_3__Saccharimonadales;D_4__uncultured gamma proteobacterium;D_5__uncultured gamma proteobacterium	0	0	49	0.000116282	58	0.000224649
D_0__Bacteria;D_1__Proteobacteria;D_2__Alphaproteobacteria;D_3__Sphingomonadales;D_4__Sphingomonadaceae;D_5__Erythrobacter	0	0	0	0	159	0.000615849
D_0__Bacteria;D_1__Firmicutes;D_2__Clostridia;D_3__Clostridiales;D_4__Ruminococcaceae;D_5__Ruminococcaceae UCG-013	0	0	0	0	158	0.000611976
D_0__Bacteria;D_1__Bacteroidetes;D_2__Bacteroidia;D_3__Chitinophagales;D_4__Chitinophagaceae;D_5__Niabella	0	0	9	2.13579e-05	137	0.000530638
D_0__Bacteria;D_1__Proteobacteria;D_2__Deltaproteobacteria;D_3__Myxococcales;D_4__Archangiaceae;D_5__Cystobacter	7	3.27986e-05	111	0.000263414	16	6.19723e-05
D_0__Bacteria;D_1__Bacteroidetes;D_2__Bacteroidia;D_3__Cytophagales;D_4__Spirosomaceae;D_5__Dyadobacter	5	2.34275e-05	0	0	146	0.000565497
D_0__Bacteria;D_1__Proteobacteria;D_2__Gammaproteobacteria;D_3__Oceanospirillales;D_4__Halomonadaceae;D_5__Salinicola	0	0	28	6.64468e-05	111	0.000429933
D_0__Bacteria;D_1__Actinobacteria;D_2__Actinobacteria;D_3__Micrococcales;D_4__Micrococcaceae;D_5__Kocuria	0	0	0	0	96	0.000371834
D_0__Bacteria;D_1__Proteobacteria;D_2__Alphaproteobacteria;D_3__Rhizobiales;D_4__Xanthobacteraceae;D_5__Rhodopseudomonas	0	0	0	0	153	0.00059261
D_0__Bacteria;D_1__Actinobacteria;D_2__Actinobacteria;D_3__Micrococcales;D_4__Beutenbergiaceae;__	0	0	0	0	149	0.000577117
D_0__Bacteria;D_1__Actinobacteria;D_2__Actinobacteria;D_3__Propionibacteriales;D_4__Nocardioidaceae;D_5__Mumia	0	0	0	0	148	0.000573243
D_0__Bacteria;D_1__Actinobacteria;D_2__Actinobacteria;D_3__Pseudonocardiales;D_4__Pseudonocardiaceae;D_5__Actinophytocola	0	0	0	0	147	0.00056937
D_0__Bacteria;D_1__Actinobacteria;D_2__Thermoleophilia;D_3__Solirubrobacterales;D_4__67-14;D_5__metagenome	0	0	21	4.98351e-05	106	0.000410566
D_0__Bacteria;D_1__Bacteroidetes;D_2__Bacteroidia;D_3__Bacteroidales;D_4__Bacteroidales RF16 group;D_5__uncultured Porphyromonadaceae bacterium	0	0	0	0	142	0.000550004
D_0__Bacteria;D_1__Firmicutes;D_2__Clostridia;D_3__Clostridiales;D_4__Lachnospiraceae;D_5__Dorea	0	0	0	0	142	0.000550004
D_0__Bacteria;D_1__Proteobacteria;D_2__Alphaproteobacteria;D_3__Rhizobiales;D_4__Rhizobiaceae;D_5__Pseudochrobactrum	101	0.000473236	40	9.49239e-05	0	0
D_0__Bacteria;D_1__Proteobacteria;D_2__Deltaproteobacteria;D_3__Myxococcales;D_4__BIrii41;Ambiguous_taxa	128	0.000599745	0	0	13	5.03525e-05
D_0__Bacteria;D_1__Proteobacteria;D_2__Deltaproteobacteria;D_3__Myxococcales;D_4__Phaselicystidaceae;D_5__Phaselicystis	0	0	24	5.69544e-05	100	0.000387327
D_0__Bacteria;D_1__Bacteroidetes;D_2__Bacteroidia;D_3__Bacteroidales;D_4__Muribaculaceae;D_5__Muribaculum	0	0	41	9.7297e-05	84	0.000325354
D_0__Bacteria;D_1__Proteobacteria;D_2__Deltaproteobacteria;D_3__Desulfovibrionales;D_4__Desulfovibrionaceae;D_5__uncultured	0	0	0	0	138	0.000534511
D_0__Bacteria;D_1__Proteobacteria;D_2__Deltaproteobacteria;D_3__Myxococcales;D_4__Nannocystaceae;D_5__Nannocystis	0	0	0	0	127	0.000491905
D_0__Bacteria;D_1__Proteobacteria;D_2__Gammaproteobacteria;D_3__Enterobacteriales;D_4__Enterobacteriaceae;D_5__Kosakonia	0	0	0	0	0	0
D_0__Bacteria;D_1__Bacteroidetes;D_2__Bacteroidia;D_3__Chitinophagales;D_4__Chitinophagaceae;D_5__Terrimonas	42	0.000196791	0	0	93	0.000360214
D_0__Bacteria;D_1__Chloroflexi;D_2__Chloroflexia;D_3__Chloroflexales;D_4__Roseiflexaceae;D_5__uncultured	5	2.34275e-05	0	0	114	0.000441552
D_0__Bacteria;D_1__Actinobacteria;D_2__Actinobacteria;D_3__Micromonosporales;D_4__Micromonosporaceae;D_5__Actinorhabdospora	0	0	77	0.000182729	56	0.000216903
D_0__Bacteria;D_1__Firmicutes;D_2__Clostridia;D_3__Clostridiales;D_4__Lachnospiraceae;D_5__Tyzzerella	0	0	0	0	133	0.000515144
D_0__Bacteria;D_1__Proteobacteria;D_2__Alphaproteobacteria;D_3__Rhizobiales;D_4__Rhizobiaceae;D_5__Shinella	94	0.000440438	0	0	38	0.000147184
D_0__Bacteria;D_1__Proteobacteria;D_2__Gammaproteobacteria;__;__;__	17	7.96536e-05	0	0	115	0.000445426
D_0__Bacteria;D_1__Bacteroidetes;D_2__Bacteroidia;D_3__Sphingobacteriales;D_4__env.OPS 17;__	12	5.62261e-05	51	0.000121028	68	0.000263382
D_0__Bacteria;D_1__FBP;D_2__uncultured bacterium;D_3__uncultured bacterium;D_4__uncultured bacterium;D_5__uncultured bacterium	0	0	25	5.93275e-05	53	0.000205283
D_0__Bacteria;D_1__Firmicutes;D_2__Clostridia;D_3__Clostridiales;D_4__Ruminococcaceae;D_5__Ruminococcaceae NK4A214 group	0	0	0	0	131	0.000507398
D_0__Bacteria;D_1__Firmicutes;D_2__Clostridia;D_3__Clostridiales;D_4__Clostridiales vadinBB60 group;Ambiguous_taxa	0	0	18	4.27158e-05	111	0.000429933
D_0__Bacteria;D_1__Firmicutes;D_2__Clostridia;D_3__Clostridiales;D_4__Ruminococcaceae;D_5__Ruminococcus 1	13	6.09116e-05	35	8.30584e-05	81	0.000313735
D_0__Bacteria;D_1__Actinobacteria;D_2__Actinobacteria;D_3__Micrococcales;D_4__Dermacoccaceae;D_5__Luteipulveratus	0	0	0	0	128	0.000495778
D_0__Bacteria;D_1__Firmicutes;D_2__Clostridia;D_3__Clostridiales;D_4__Christensenellaceae;D_5__Christensenellaceae R-7 group	0	0	0	0	127	0.000491905
D_0__Bacteria;D_1__Proteobacteria;D_2__Gammaproteobacteria;D_3__Betaproteobacteriales;D_4__Burkholderiaceae;D_5__Lampropedia	125	0.000585689	0	0	0	0
D_0__Bacteria;D_1__Proteobacteria;D_2__Alphaproteobacteria;D_3__Caulobacterales;D_4__Caulobacteraceae;D_5__Caulobacter	0	0	0	0	124	0.000480285
D_0__Bacteria;D_1__Chloroflexi;D_2__Chloroflexia;D_3__Thermomicrobiales;D_4__JG30-KF-CM45;__	0	0	0	0	113	0.000437679
D_0__Bacteria;D_1__Acidobacteria;D_2__Acidobacteriia;D_3__Acidobacteriales;D_4__Acidobacteriaceae (Subgroup 1);D_5__Granulicella	0	0	0	0	17	6.58455e-05
D_0__Bacteria;D_1__Proteobacteria;D_2__Gammaproteobacteria;D_3__Diplorickettsiales;D_4__Diplorickettsiaceae;D_5__Aquicella	0	0	0	0	121	0.000468665
D_0__Bacteria;D_1__Bacteroidetes;D_2__Bacteroidia;D_3__Cytophagales;D_4__Microscillaceae;D_5__uncultured	14	6.55971e-05	20	4.7462e-05	86	0.000333101
D_0__Bacteria;D_1__Acidobacteria;D_2__Acidobacteriia;D_3__Acidobacteriales;D_4__Acidobacteriaceae (Subgroup 1);D_5__Acidipila	0	0	118	0.000280026	0	0
D_0__Bacteria;D_1__Bacteroidetes;D_2__Bacteroidia;D_3__Bacteroidales;D_4__F082;D_5__uncultured bacterium	0	0	0	0	118	0.000457045
D_0__Bacteria;D_1__Bacteroidetes;D_2__Bacteroidia;D_3__Flavobacteriales;D_4__Crocinitomicaceae;D_5__Fluviicola	61	0.000285816	0	0	57	0.000220776
D_0__Bacteria;D_1__Patescibacteria;D_2__Saccharimonadia;D_3__Saccharimonadales;D_4__Saccharimonadaceae;__	118	0.00055289	0	0	0	0
D_0__Bacteria;D_1__Firmicutes;D_2__Erysipelotrichia;D_3__Erysipelotrichales;D_4__Erysipelotrichaceae;D_5__Erysipelotrichaceae UCG-004	0	0	0	0	117	0.000453172
D_0__Bacteria;D_1__Firmicutes;D_2__Clostridia;D_3__Clostridiales;D_4__Lachnospiraceae;D_5__Coprococcus 3	0	0	0	0	116	0.000449299
D_0__Bacteria;D_1__Proteobacteria;D_2__Gammaproteobacteria;D_3__Pseudomonadales;D_4__Moraxellaceae;D_5__Enhydrobacter	0	0	0	0	116	0.000449299
D_0__Bacteria;D_1__Actinobacteria;D_2__Thermoleophilia;D_3__Solirubrobacterales;D_4__67-14;__	0	0	27	6.40737e-05	88	0.000340847
D_0__Bacteria;D_1__Bacteroidetes;D_2__Bacteroidia;D_3__Sphingobacteriales;D_4__Sphingobacteriaceae;D_5__uncultured	15	7.02826e-05	0	0	100	0.000387327
D_0__Bacteria;D_1__Firmicutes;D_2__Clostridia;D_3__Clostridiales;D_4__Lachnospiraceae;D_5__Marvinbryantia	0	0	0	0	115	0.000445426
D_0__Bacteria;D_1__Proteobacteria;D_2__Alphaproteobacteria;D_3__Rhodobacterales;D_4__Rhodobacteraceae;D_5__Gemmobacter	115	0.000538833	0	0	0	0
D_0__Bacteria;D_1__Proteobacteria;D_2__Gammaproteobacteria;D_3__Pseudomonadales;D_4__Moraxellaceae;D_5__Psychrobacter	0	0	0	0	115	0.000445426
D_0__Bacteria;D_1__Firmicutes;D_2__Clostridia;D_3__Clostridiales;D_4__Family XI;D_5__Anaerococcus	0	0	0	0	105	0.000406693
D_0__Bacteria;D_1__Bacteroidetes;D_2__Bacteroidia;D_3__Chitinophagales;D_4__Chitinophagaceae;D_5__Ferruginibacter	30	0.000140565	0	0	83	0.000321481
D_0__Bacteria;D_1__Epsilonbacteraeota;D_2__Campylobacteria;D_3__Campylobacterales;D_4__Campylobacteraceae;D_5__Campylobacter	0	0	0	0	113	0.000437679
D_0__Bacteria;D_1__Proteobacteria;D_2__Alphaproteobacteria;D_3__Sphingomonadales;D_4__Sphingomonadaceae;D_5__Sphingopyxis	90	0.000421696	0	0	0	0
D_0__Bacteria;D_1__Armatimonadetes;D_2__Fimbriimonadia;D_3__Fimbriimonadales;D_4__Fimbriimonadaceae;__	6	2.81131e-05	19	4.50889e-05	25	9.68317e-05
D_0__Bacteria;D_1__Proteobacteria;D_2__Alphaproteobacteria;D_3__Rhizobiales;D_4__Xanthobacteraceae;D_5__uncultured	0	0	0	0	112	0.000433806
D_0__Bacteria;D_1__Firmicutes;D_2__Bacilli;D_3__Bacillales;D_4__Bacillaceae;D_5__Geomicrobium	0	0	0	0	111	0.000429933
D_0__Bacteria;D_1__Actinobacteria;D_2__Acidimicrobiia;D_3__Microtrichales;D_4__Ilumatobacteraceae;D_5__uncultured	0	0	16	3.79696e-05	94	0.000364087
D_0__Bacteria;D_1__Firmicutes;D_2__Erysipelotrichia;D_3__Erysipelotrichales;D_4__Erysipelotrichaceae;D_5__Faecalibaculum	0	0	0	0	110	0.000426059
D_0__Bacteria;D_1__Actinobacteria;D_2__Actinobacteria;D_3__Corynebacteriales;__;__	0	0	83	0.000196967	0	0
D_0__Bacteria;D_1__Bacteroidetes;D_2__Bacteroidia;D_3__Sphingobacteriales;D_4__Sphingobacteriaceae;D_5__Pseudopedobacter	99	0.000463865	10	2.3731e-05	0	0
D_0__Bacteria;D_1__Actinobacteria;D_2__Actinobacteria;D_3__Micromonosporales;D_4__Micromonosporaceae;D_5__Actinocatenispora	0	0	25	5.93275e-05	83	0.000321481
D_0__Bacteria;D_1__Bacteroidetes;D_2__Bacteroidia;D_3__Chitinophagales;D_4__Chitinophagaceae;D_5__Arachidicoccus	0	0	8	1.89848e-05	69	0.000267255
D_0__Bacteria;D_1__Firmicutes;D_2__Clostridia;D_3__Clostridiales;D_4__Family XIII;D_5__Family XIII AD3011 group	0	0	0	0	107	0.00041444
D_0__Bacteria;D_1__Proteobacteria;D_2__Deltaproteobacteria;D_3__Myxococcales;D_4__Archangiaceae;Ambiguous_taxa	0	0	24	5.69544e-05	14	5.42257e-05
D_0__Bacteria;D_1__Bacteroidetes;D_2__Bacteroidia;D_3__Bacteroidales;D_4__Bacteroidales RF16 group;D_5__unidentified rumen bacterium RFN46	0	0	0	0	106	0.000410566
D_0__Bacteria;D_1__Bacteroidetes;D_2__Bacteroidia;D_3__Bacteroidales;D_4__F082;D_5__uncultured rumen bacterium	0	0	0	0	106	0.000410566
D_0__Bacteria;D_1__Proteobacteria;D_2__Alphaproteobacteria;D_3__Rhizobiales;D_4__Hyphomicrobiaceae;D_5__Hyphomicrobium	44	0.000206162	0	0	62	0.000240143
D_0__Bacteria;D_1__Proteobacteria;D_2__Alphaproteobacteria;D_3__Rhizobiales;D_4__Rhizobiaceae;D_5__Phyllobacterium	0	0	106	0.000251548	0	0
D_0__Bacteria;D_1__Proteobacteria;D_2__Alphaproteobacteria;D_3__Sphingomonadales;D_4__Sphingomonadaceae;D_5__Plot4-2H12	0	0	0	0	106	0.000410566
D_0__Bacteria;D_1__Actinobacteria;D_2__Actinobacteria;D_3__Frankiales;D_4__Nakamurellaceae;D_5__Nakamurella	0	0	0	0	105	0.000406693
D_0__Bacteria;D_1__Proteobacteria;D_2__Deltaproteobacteria;D_3__Myxococcales;D_4__Sandaracinaceae;D_5__uncultured	44	0.000206162	0	0	61	0.000236269
D_0__Bacteria;D_1__Actinobacteria;D_2__Coriobacteriia;D_3__Coriobacteriales;D_4__Eggerthellaceae;D_5__DNF00809	0	0	0	0	104	0.00040282
D_0__Bacteria;D_1__Firmicutes;D_2__Clostridia;D_3__Clostridiales;D_4__Lachnospiraceae;D_5__Lachnospiraceae NK3A20 group	0	0	0	0	104	0.00040282
D_0__Bacteria;D_1__Firmicutes;D_2__Erysipelotrichia;D_3__Erysipelotrichales;D_4__Erysipelotrichaceae;D_5__Allobaculum	0	0	0	0	104	0.00040282
D_0__Bacteria;D_1__Bacteroidetes;D_2__Bacteroidia;D_3__Cytophagales;D_4__Spirosomaceae;D_5__uncultured	34	0.000159307	10	2.3731e-05	20	7.74653e-05
D_0__Bacteria;D_1__Verrucomicrobia;D_2__Verrucomicrobiae;D_3__Chthoniobacterales;__;__	0	0	0	0	94	0.000364087
D_0__Bacteria;D_1__Actinobacteria;D_2__Actinobacteria;D_3__Micrococcales;D_4__Intrasporangiaceae;D_5__Arsenicicoccus	0	0	0	0	102	0.000395073
D_0__Bacteria;D_1__Planctomycetes;D_2__Planctomycetacia;D_3__Pirellulales;D_4__Pirellulaceae;D_5__Pirellula	0	0	0	0	102	0.000395073
D_0__Bacteria;D_1__Acidobacteria;D_2__Acidobacteriia;D_3__Acidobacteriales;D_4__uncultured;__	0	0	45	0.000106789	56	0.000216903
D_0__Bacteria;D_1__FBP;Ambiguous_taxa;Ambiguous_taxa;Ambiguous_taxa;Ambiguous_taxa	0	0	0	0	77	0.000298242
D_0__Bacteria;D_1__Planctomycetes;D_2__Planctomycetacia;D_3__Gemmatales;D_4__Gemmataceae;__	0	0	0	0	81	0.000313735
D_0__Bacteria;D_1__Actinobacteria;D_2__Actinobacteria;D_3__Streptomycetales;D_4__Streptomycetaceae;D_5__E1B-B3-114	70	0.000327986	0	0	29	0.000112325
D_0__Bacteria;D_1__Firmicutes;D_2__Clostridia;D_3__Clostridiales;D_4__Lachnospiraceae;D_5__A2	0	0	0	0	98	0.00037958
D_0__Bacteria;D_1__Firmicutes;D_2__Clostridia;D_3__Clostridiales;D_4__Lachnospiraceae;D_5__ASF356	0	0	0	0	98	0.00037958
D_0__Bacteria;D_1__Actinobacteria;D_2__Actinobacteria;D_3__Micrococcales;D_4__Dermacoccaceae;D_5__Barrientosiimonas	0	0	0	0	52	0.00020141
D_0__Bacteria;D_1__Firmicutes;D_2__Clostridia;D_3__Clostridiales;D_4__Lachnospiraceae;D_5__Lachnoclostridium	0	0	0	0	97	0.000375707
D_0__Bacteria;D_1__Proteobacteria;D_2__Alphaproteobacteria;D_3__Acetobacterales;D_4__Acetobacteraceae;D_5__Acidiphilium	0	0	0	0	97	0.000375707
D_0__Bacteria;D_1__Proteobacteria;D_2__Deltaproteobacteria;D_3__Desulfovibrionales;D_4__Desulfovibrionaceae;D_5__Mailhella	0	0	0	0	97	0.000375707
D_0__Bacteria;D_1__Proteobacteria;D_2__Gammaproteobacteria;D_3__Xanthomonadales;D_4__Rhodanobacteraceae;D_5__Pseudofulvimonas	0	0	10	2.3731e-05	86	0.000333101
D_0__Bacteria;D_1__Cyanobacteria;D_2__Oxyphotobacteria;D_3__Nostocales;D_4__Chroococcidiopsaceae;D_5__uncultured	0	0	0	0	94	0.000364087
D_0__Bacteria;D_1__Firmicutes;D_2__Clostridia;D_3__Clostridiales;D_4__Peptococcaceae;D_5__uncultured	0	0	0	0	94	0.000364087
D_0__Bacteria;D_1__Planctomycetes;D_2__Phycisphaerae;D_3__Tepidisphaerales;D_4__Tepidisphaeraceae;D_5__uncultured bacterium	0	0	0	0	94	0.000364087
D_0__Bacteria;D_1__Proteobacteria;D_2__Gammaproteobacteria;D_3__Betaproteobacteriales;D_4__Rhodocyclaceae;__	0	0	0	0	94	0.000364087
D_0__Bacteria;D_1__Acidobacteria;D_2__Blastocatellia (Subgroup 4);D_3__Blastocatellales;D_4__Blastocatellaceae;D_5__Aridibacter	0	0	0	0	93	0.000360214
D_0__Bacteria;D_1__Patescibacteria;D_2__Saccharimonadia;D_3__Saccharimonadales;D_4__Saccharimonadaceae;D_5__Candidatus Saccharibacteria bacterium RAAC3_TM7_1	0	0	0	0	93	0.000360214
D_0__Bacteria;D_1__Planctomycetes;D_2__Planctomycetacia;D_3__Isosphaerales;D_4__Isosphaeraceae;D_5__Aquisphaera	21	9.83957e-05	48	0.000113909	23	8.90851e-05
D_0__Bacteria;D_1__Planctomycetes;D_2__Planctomycetacia;D_3__Isosphaerales;D_4__Isosphaeraceae;__	44	0.000206162	0	0	48	0.000185917
D_0__Bacteria;D_1__Bacteroidetes;D_2__Bacteroidia;D_3__Bacteroidales;D_4__Prevotellaceae;D_5__Prevotella	0	0	0	0	91	0.000352467
D_0__Bacteria;D_1__Proteobacteria;D_2__Alphaproteobacteria;D_3__Rhizobiales;D_4__Labraceae;D_5__Labrys	56	0.000262388	0	0	25	9.68317e-05
D_0__Bacteria;D_1__Proteobacteria;D_2__Gammaproteobacteria;D_3__Betaproteobacteriales;D_4__Burkholderiaceae;D_5__Hydrogenophaga	91	0.000426381	0	0	0	0
D_0__Bacteria;D_1__Firmicutes;D_2__Erysipelotrichia;D_3__Erysipelotrichales;D_4__Erysipelotrichaceae;__	0	0	0	0	90	0.000348594
D_0__Bacteria;D_1__Patescibacteria;D_2__Parcubacteria;D_3__Candidatus Kaiserbacteria;D_4__Candidatus Kaiserbacteria bacterium RIFOXYB1_FULL_46_14;D_5__Candidatus Kaiserbacteria bacterium RIFOXYB1_FULL_46_14	81	0.000379526	0	0	0	0
D_0__Bacteria;D_1__Proteobacteria;D_2__Alphaproteobacteria;D_3__Rhodospirillales;D_4__uncultured;D_5__uncultured soil bacterium	0	0	0	0	89	0.000344721
D_0__Bacteria;D_1__Dependentiae;D_2__Babeliae;D_3__Babeliales;__;__	0	0	0	0	21	8.13386e-05
D_0__Bacteria;D_1__Verrucomicrobia;D_2__Verrucomicrobiae;D_3__Chthoniobacterales;D_4__Terrimicrobiaceae;D_5__Terrimicrobium	0	0	10	2.3731e-05	70	0.000271129
D_0__Bacteria;D_1__Actinobacteria;D_2__Actinobacteria;D_3__Propionibacteriales;D_4__Propionibacteriaceae;D_5__Jiangella	0	0	86	0.000204086	0	0
D_0__Bacteria;D_1__Firmicutes;D_2__Clostridia;D_3__Clostridiales;D_4__Peptostreptococcaceae;D_5__Romboutsia	0	0	0	0	86	0.000333101
D_0__Bacteria;D_1__Patescibacteria;D_2__Parcubacteria;D_3__Candidatus Nomurabacteria;D_4__uncultured soil bacterium;D_5__uncultured soil bacterium	0	0	0	0	86	0.000333101
D_0__Bacteria;D_1__Bacteroidetes;D_2__Rhodothermia;D_3__Rhodothermales;D_4__Rhodothermaceae;D_5__uncultured	0	0	0	0	85	0.000329228
D_0__Bacteria;D_1__Proteobacteria;D_2__Alphaproteobacteria;D_3__Rhizobiales;D_4__Rhizobiales Incertae Sedis;D_5__uncultured	0	0	0	0	85	0.000329228
D_0__Bacteria;D_1__Proteobacteria;D_2__Deltaproteobacteria;D_3__Myxococcales;D_4__Haliangiaceae;D_5__Haliangium	0	0	0	0	85	0.000329228
D_0__Bacteria;D_1__Bacteroidetes;D_2__Bacteroidia;D_3__Flavobacteriales;D_4__Blattabacteriaceae;D_5__uncultured bacterium	0	0	0	0	84	0.000325354
D_0__Bacteria;D_1__Cyanobacteria;D_2__Melainabacteria;D_3__Gastranaerophilales;D_4__uncultured rumen bacterium;D_5__uncultured rumen bacterium	0	0	0	0	84	0.000325354
D_0__Bacteria;D_1__Proteobacteria;D_2__Alphaproteobacteria;D_3__Paracaedibacterales;D_4__Paracaedibacteraceae;D_5__uncultured	0	0	0	0	84	0.000325354
D_0__Bacteria;D_1__Proteobacteria;D_2__Gammaproteobacteria;D_3__Gammaproteobacteria Incertae Sedis;D_4__Unknown Family;D_5__Acidibacter	0	0	36	8.54315e-05	48	0.000185917
D_0__Bacteria;D_1__Firmicutes;D_2__Erysipelotrichia;D_3__Erysipelotrichales;D_4__Erysipelotrichaceae;D_5__uncultured	0	0	0	0	83	0.000321481
D_0__Bacteria;D_1__Proteobacteria;D_2__Gammaproteobacteria;D_3__Pseudomonadales;D_4__Moraxellaceae;D_5__Moraxella	0	0	0	0	83	0.000321481
D_0__Bacteria;D_1__Firmicutes;D_2__Erysipelotrichia;D_3__Erysipelotrichales;D_4__Erysipelotrichaceae;D_5__Ileibacterium	0	0	0	0	82	0.000317608
D_0__Bacteria;D_1__Proteobacteria;D_2__Deltaproteobacteria;D_3__Oligoflexales;D_4__0319-6G20;D_5__uncultured rumen bacterium	0	0	0	0	82	0.000317608
D_0__Bacteria;D_1__Proteobacteria;D_2__Gammaproteobacteria;D_3__Betaproteobacteriales;D_4__Rhodocyclaceae;D_5__Dechloromonas	0	0	0	0	40	0.000154931
D_0__Bacteria;D_1__Actinobacteria;D_2__Actinobacteria;D_3__Propionibacteriales;D_4__Propionibacteriaceae;D_5__Auraticoccus	0	0	0	0	81	0.000313735
D_0__Bacteria;D_1__Patescibacteria;D_2__Saccharimonadia;D_3__Saccharimonadales;D_4__soil bacterium WF55;D_5__soil bacterium WF55	0	0	0	0	67	0.000259509
D_0__Bacteria;D_1__Proteobacteria;D_2__Alphaproteobacteria;D_3__Rhizobiales;D_4__Methylopilaceae;D_5__Methylopila	0	0	26	6.17006e-05	55	0.00021303
D_0__Bacteria;D_1__Proteobacteria;D_2__Alphaproteobacteria;D_3__Rickettsiales;D_4__AB1;D_5__uncultured bacterium	0	0	0	0	81	0.000313735
D_0__Bacteria;D_1__Proteobacteria;D_2__Deltaproteobacteria;D_3__Myxococcales;D_4__BIrii41;__	0	0	0	0	81	0.000313735
D_0__Bacteria;D_1__Proteobacteria;D_2__Gammaproteobacteria;D_3__R7C24;__;__	35	0.000163993	0	0	46	0.00017817
D_0__Bacteria;D_1__Proteobacteria;D_2__Alphaproteobacteria;D_3__Rhodobacterales;D_4__Rhodobacteraceae;D_5__Rubellimicrobium	0	0	0	0	80	0.000309861
D_0__Bacteria;D_1__Bacteroidetes;D_2__Bacteroidia;D_3__Chitinophagales;D_4__Saprospiraceae;D_5__uncultured	0	0	0	0	79	0.000305988
D_0__Bacteria;D_1__BRC1;D_2__uncultured Desulfocaldus sp.;D_3__uncultured Desulfocaldus sp.;D_4__uncultured Desulfocaldus sp.;D_5__uncultured Desulfocaldus sp.	0	0	0	0	78	0.000302115
D_0__Bacteria;D_1__Bacteroidetes;D_2__Bacteroidia;D_3__Bacteroidales;D_4__M2PB4-65 termite group;D_5__uncultured bacterium	0	0	0	0	78	0.000302115
D_0__Bacteria;D_1__Firmicutes;D_2__Bacilli;D_3__Lactobacillales;D_4__Carnobacteriaceae;D_5__Atopostipes	0	0	0	0	78	0.000302115
D_0__Bacteria;D_1__Bacteroidetes;D_2__Bacteroidia;D_3__Bacteroidales;D_4__Bacteroidales BS11 gut group;__	0	0	0	0	77	0.000298242
D_0__Bacteria;D_1__Bacteroidetes;D_2__Bacteroidia;D_3__Bacteroidales;D_4__Bacteroidales RF16 group;__	0	0	0	0	77	0.000298242
D_0__Bacteria;D_1__Bacteroidetes;D_2__Rhodothermia;D_3__Rhodothermales;D_4__Rhodothermaceae;__	0	0	0	0	77	0.000298242
D_0__Bacteria;D_1__Chloroflexi;D_2__TK10;Ambiguous_taxa;Ambiguous_taxa;Ambiguous_taxa	0	0	0	0	77	0.000298242
D_0__Bacteria;D_1__Planctomycetes;D_2__Phycisphaerae;D_3__Tepidisphaerales;D_4__CPla-3 termite group;D_5__metagenome	0	0	0	0	77	0.000298242
D_0__Bacteria;D_1__Proteobacteria;D_2__Gammaproteobacteria;D_3__Aeromonadales;__;__	0	0	77	0.000182729	0	0
D_0__Bacteria;D_1__Acidobacteria;D_2__Blastocatellia (Subgroup 4);D_3__Blastocatellales;D_4__Blastocatellaceae;D_5__uncultured	0	0	0	0	76	0.000294368
D_0__Bacteria;D_1__Proteobacteria;D_2__Alphaproteobacteria;D_3__Sphingomonadales;D_4__Sphingomonadaceae;D_5__uncultured	0	0	0	0	76	0.000294368
D_0__Bacteria;D_1__Cyanobacteria;D_2__Oxyphotobacteria;D_3__Nostocales;D_4__Phormidiaceae;D_5__Phormidium IAM M-71	0	0	0	0	75	0.000290495
D_0__Bacteria;D_1__Kiritimatiellaeota;D_2__Kiritimatiellae;D_3__WCHB1-41;D_4__uncultured rumen bacterium;D_5__uncultured rumen bacterium	0	0	0	0	75	0.000290495
D_0__Bacteria;D_1__Planctomycetes;D_2__Phycisphaerae;D_3__Tepidisphaerales;D_4__WD2101 soil group;__	0	0	8	1.89848e-05	67	0.000259509
D_0__Bacteria;D_1__Bacteroidetes;D_2__Bacteroidia;D_3__Bacteroidetes VC2.1 Bac22;D_4__metagenome;D_5__metagenome	7	3.27986e-05	0	0	57	0.000220776
D_0__Bacteria;D_1__Kiritimatiellaeota;D_2__Kiritimatiellae;D_3__WCHB1-41;D_4__uncultured bacterium;D_5__uncultured bacterium	0	0	0	0	74	0.000286622
D_0__Bacteria;D_1__Firmicutes;D_2__Clostridia;D_3__Clostridiales;D_4__Lachnospiraceae;D_5__[Eubacterium] ruminantium group	0	0	0	0	73	0.000282748
D_0__Bacteria;D_1__Proteobacteria;D_2__Gammaproteobacteria;D_3__Salinisphaerales;D_4__Solimonadaceae;D_5__Fontimonas	0	0	0	0	73	0.000282748
D_0__Bacteria;D_1__Actinobacteria;D_2__Actinobacteria;D_3__Micromonosporales;D_4__Micromonosporaceae;D_5__uncultured	0	0	0	0	72	0.000278875
D_0__Bacteria;D_1__Proteobacteria;D_2__Alphaproteobacteria;D_3__Caulobacterales;D_4__Caulobacteraceae;D_5__Asticcacaulis	0	0	3	7.1193e-06	69	0.000267255
D_0__Bacteria;D_1__Acidobacteria;D_2__Acidobacteriia;D_3__Solibacterales;D_4__Solibacteraceae (Subgroup 3);D_5__Candidatus Solibacter	12	5.62261e-05	25	5.93275e-05	34	0.000131691
D_0__Bacteria;D_1__Firmicutes;D_2__Clostridia;D_3__Clostridiales;D_4__Family XIII;D_5__[Eubacterium] nodatum group	0	0	0	0	71	0.000275002
D_0__Bacteria;D_1__Proteobacteria;D_2__Alphaproteobacteria;D_3__Rhizobiales;D_4__Xanthobacteraceae;D_5__Rhodoplanes	0	0	0	0	71	0.000275002
D_0__Bacteria;D_1__Firmicutes;D_2__Clostridia;D_3__Clostridiales;D_4__Lachnospiraceae;D_5__Coprococcus 2	0	0	50	0.000118655	19	7.35921e-05
D_0__Bacteria;D_1__Firmicutes;D_2__Clostridia;D_3__Clostridiales;D_4__Ruminococcaceae;D_5__Intestinimonas	0	0	0	0	69	0.000267255
D_0__Bacteria;D_1__Bacteroidetes;D_2__Bacteroidia;D_3__Cytophagales;D_4__Spirosomaceae;__	0	0	68	0.000161371	0	0
D_0__Bacteria;D_1__Epsilonbacteraeota;D_2__Campylobacteria;D_3__Campylobacterales;D_4__Rs-M59 termite group;D_5__uncultured bacterium	0	0	0	0	68	0.000263382
D_0__Bacteria;D_1__Fusobacteria;D_2__Fusobacteriia;D_3__Fusobacteriales;D_4__Fusobacteriaceae;D_5__Fusobacterium	0	0	0	0	58	0.000224649
D_0__Bacteria;D_1__Patescibacteria;D_2__Parcubacteria;D_3__Candidatus Nomurabacteria;D_4__uncultured bacterium;D_5__uncultured bacterium	0	0	0	0	68	0.000263382
D_0__Bacteria;D_1__Cyanobacteria;D_2__Oxyphotobacteria;D_3__Chloroplast;D_4__uncultured Streptophyta;D_5__uncultured Streptophyta	0	0	0	0	67	0.000259509
D_0__Bacteria;D_1__Patescibacteria;D_2__Saccharimonadia;D_3__Saccharimonadales;D_4__Saccharimonadaceae;D_5__uncultured bacterium	0	0	0	0	67	0.000259509
D_0__Bacteria;D_1__Proteobacteria;D_2__Gammaproteobacteria;D_3__Betaproteobacteriales;D_4__Burkholderiaceae;D_5__Duganella	0	0	0	0	67	0.000259509
D_0__Bacteria;D_1__Bacteroidetes;D_2__Bacteroidia;D_3__Bacteroidales;D_4__Barnesiellaceae;D_5__uncultured	0	0	0	0	66	0.000255636
D_0__Bacteria;D_1__Firmicutes;D_2__Bacilli;D_3__Lactobacillales;D_4__Aerococcaceae;D_5__Aerococcus	0	0	0	0	66	0.000255636
D_0__Bacteria;D_1__Firmicutes;D_2__Clostridia;D_3__Clostridiales;D_4__Clostridiaceae 1;D_5__Clostridium sensu stricto 13	0	0	0	0	66	0.000255636
D_0__Bacteria;D_1__Firmicutes;D_2__Clostridia;D_3__Clostridiales;D_4__Lachnospiraceae;D_5__[Eubacterium] hallii group	0	0	0	0	66	0.000255636
D_0__Bacteria;D_1__Firmicutes;D_2__Erysipelotrichia;D_3__Erysipelotrichales;D_4__Erysipelotrichaceae;D_5__Dubosiella	0	0	0	0	0	0
D_0__Bacteria;D_1__Patescibacteria;D_2__Parcubacteria;D_3__uncultured bacterium;D_4__uncultured bacterium;D_5__uncultured bacterium	10	4.68551e-05	5	1.18655e-05	51	0.000197537
D_0__Bacteria;D_1__Proteobacteria;D_2__Gammaproteobacteria;D_3__Betaproteobacteriales;D_4__Burkholderiaceae;D_5__Cupriavidus	26	0.000121823	0	0	39	0.000151057
D_0__Bacteria;D_1__Bacteroidetes;D_2__Bacteroidia;D_3__Bacteroidales;D_4__Bacteroidales RF16 group;D_5__uncultured bacterium	0	0	0	0	64	0.000247889
D_0__Bacteria;D_1__Bacteroidetes;D_2__Bacteroidia;D_3__Chitinophagales;D_4__Chitinophagaceae;D_5__Niastella	0	0	0	0	64	0.000247889
D_0__Bacteria;D_1__Gemmatimonadetes;D_2__Gemmatimonadetes;D_3__Gemmatimonadales;D_4__Gemmatimonadaceae;D_5__uncultured	40	0.00018742	0	0	24	9.29584e-05
D_0__Bacteria;D_1__Patescibacteria;D_2__Saccharimonadia;D_3__Saccharimonadales;D_4__bacterium LWQ8;D_5__bacterium LWQ8	0	0	0	0	64	0.000247889
D_0__Bacteria;D_1__Bacteroidetes;D_2__Bacteroidia;D_3__Bacteroidales;D_4__F082;__	0	0	0	0	63	0.000244016
D_0__Bacteria;D_1__Firmicutes;D_2__Clostridia;D_3__Clostridiales;D_4__Christensenellaceae;D_5__uncultured	0	0	0	0	63	0.000244016
D_0__Bacteria;D_1__Firmicutes;D_2__Clostridia;D_3__Clostridiales;D_4__Ruminococcaceae;D_5__Ruminococcaceae UCG-009	0	0	0	0	63	0.000244016
D_0__Bacteria;D_1__Proteobacteria;D_2__Alphaproteobacteria;D_3__Acetobacterales;D_4__Acetobacteraceae;__	0	0	0	0	63	0.000244016
D_0__Bacteria;D_1__Armatimonadetes;D_2__Armatimonadia;D_3__Armatimonadales;D_4__uncultured bacterium;D_5__uncultured bacterium	0	0	0	0	46	0.00017817
D_0__Bacteria;D_1__Proteobacteria;D_2__Alphaproteobacteria;D_3__Rhizobiales;D_4__D05-2;__	0	0	0	0	62	0.000240143
D_0__Bacteria;D_1__Actinobacteria;D_2__Actinobacteria;D_3__Glycomycetales;D_4__Glycomycetaceae;__	0	0	20	4.7462e-05	41	0.000158804
D_0__Bacteria;D_1__Bacteroidetes;D_2__Bacteroidia;D_3__Bacteroidales;D_4__Dysgonomonadaceae;D_5__Petrimonas	0	0	0	0	61	0.000236269
D_0__Bacteria;D_1__Bacteroidetes;D_2__Bacteroidia;D_3__Bacteroidales;D_4__Muribaculaceae;D_5__mouse gut metagenome	0	0	0	0	61	0.000236269
D_0__Bacteria;D_1__Bacteroidetes;D_2__Bacteroidia;D_3__Flavobacteriales;D_4__Flavobacteriaceae;D_5__Myroides	0	0	0	0	48	0.000185917
D_0__Bacteria;D_1__Bacteroidetes;D_2__Bacteroidia;D_3__Flavobacteriales;D_4__Weeksellaceae;D_5__Moheibacter	13	6.09116e-05	33	7.83123e-05	0	0
D_0__Bacteria;D_1__Bacteroidetes;D_2__Ignavibacteria;D_3__OPB56;D_4__uncultured bacterium;D_5__uncultured bacterium	0	0	19	4.50889e-05	42	0.000162677
D_0__Bacteria;D_1__Proteobacteria;D_2__Gammaproteobacteria;D_3__211ds20;D_4__metagenome;D_5__metagenome	0	0	0	0	61	0.000236269
D_0__Bacteria;D_1__Firmicutes;D_2__Bacilli;D_3__Lactobacillales;D_4__Enterococcaceae;D_5__Enterococcus	0	0	0	0	60	0.000232396
D_0__Bacteria;D_1__Planctomycetes;D_2__Planctomycetacia;D_3__Planctomycetales;D_4__Rubinisphaeraceae;D_5__Rubinisphaera	0	0	0	0	60	0.000232396
D_0__Bacteria;D_1__Actinobacteria;D_2__Coriobacteriia;D_3__Coriobacteriales;D_4__Eggerthellaceae;__	0	0	0	0	59	0.000228523
D_0__Bacteria;D_1__Firmicutes;D_2__Clostridia;D_3__Clostridiales;D_4__Clostridiaceae 1;D_5__Hathewaya	59	0.000276445	0	0	0	0
D_0__Bacteria;D_1__Gemmatimonadetes;D_2__Longimicrobia;D_3__Longimicrobiales;D_4__Longimicrobiaceae;__	0	0	0	0	59	0.000228523
D_0__Bacteria;D_1__Verrucomicrobia;D_2__Verrucomicrobiae;D_3__Verrucomicrobiales;D_4__Verrucomicrobiaceae;D_5__Prosthecobacter	0	0	0	0	59	0.000228523
D_0__Bacteria;D_1__Verrucomicrobia;D_2__Verrucomicrobiae;D_3__Verrucomicrobiales;D_4__Verrucomicrobiaceae;D_5__Verrucomicrobium	0	0	0	0	59	0.000228523
D_0__Bacteria;D_1__Actinobacteria;D_2__Actinobacteria;D_3__Propionibacteriales;D_4__Propionibacteriaceae;D_5__Friedmanniella	0	0	0	0	58	0.000224649
D_0__Bacteria;D_1__Bacteroidetes;D_2__Bacteroidia;D_3__Bacteroidales;D_4__Prevotellaceae;D_5__Prevotella 6	0	0	0	0	58	0.000224649
D_0__Bacteria;D_1__Firmicutes;D_2__Clostridia;D_3__Clostridiales;D_4__Family XI;D_5__Gallicola	0	0	0	0	58	0.000224649
D_0__Bacteria;D_1__Firmicutes;D_2__Clostridia;D_3__Clostridiales;D_4__Lachnospiraceae;D_5__Tyzzerella 4	0	0	0	0	58	0.000224649
D_0__Bacteria;D_1__Proteobacteria;D_2__Alphaproteobacteria;D_3__Rhodospirillales;D_4__uncultured;D_5__metagenome	0	0	0	0	58	0.000224649
D_0__Bacteria;D_1__Acidobacteria;D_2__Blastocatellia (Subgroup 4);D_3__Blastocatellales;D_4__Blastocatellaceae;D_5__uncultured bacterium	0	0	0	0	57	0.000220776
D_0__Bacteria;D_1__Actinobacteria;D_2__Actinobacteria;D_3__Frankiales;D_4__Cryptosporangiaceae;D_5__Cryptosporangium	0	0	0	0	57	0.000220776
D_0__Bacteria;D_1__Chlamydiae;D_2__Chlamydiae;D_3__Chlamydiales;__;__	0	0	0	0	41	0.000158804
D_0__Bacteria;D_1__Firmicutes;D_2__Bacilli;D_3__Bacillales;D_4__Planococcaceae;D_5__Kurthia	29	0.00013588	0	0	28	0.000108451
D_0__Bacteria;D_1__Firmicutes;D_2__Clostridia;D_3__Clostridiales;D_4__Ruminococcaceae;D_5__Ruminiclostridium 6	0	0	0	0	57	0.000220776
D_0__Bacteria;D_1__Firmicutes;D_2__Erysipelotrichia;D_3__Erysipelotrichales;D_4__Erysipelotrichaceae;D_5__Breznakia	0	0	0	0	57	0.000220776
D_0__Bacteria;D_1__Proteobacteria;D_2__Deltaproteobacteria;D_3__SAR324 clade(Marine group B);D_4__uncultured bacterium;D_5__uncultured bacterium	0	0	0	0	57	0.000220776
D_0__Bacteria;D_1__Acidobacteria;D_2__Blastocatellia (Subgroup 4);D_3__Pyrinomonadales;D_4__Pyrinomonadaceae;D_5__RB41	0	0	20	4.7462e-05	36	0.000139438
D_0__Bacteria;D_1__Deinococcus-Thermus;D_2__Deinococci;D_3__Deinococcales;D_4__Deinococcaceae;D_5__Deinococcus	0	0	0	0	56	0.000216903
D_0__Bacteria;D_1__Dependentiae;D_2__Babeliae;D_3__Babeliales;D_4__Vermiphilaceae;D_5__uncultured bacterium	0	0	0	0	56	0.000216903
D_0__Bacteria;D_1__Patescibacteria;D_2__Saccharimonadia;D_3__Saccharimonadales;D_4__uncultured Sphingobium sp.;D_5__uncultured Sphingobium sp.	0	0	0	0	56	0.000216903
D_0__Bacteria;D_1__Proteobacteria;D_2__Alphaproteobacteria;D_3__Rhodobacterales;D_4__Rhodobacteraceae;D_5__Amaricoccus	0	0	0	0	56	0.000216903
D_0__Bacteria;D_1__Proteobacteria;D_2__Alphaproteobacteria;D_3__Rickettsiales;D_4__SM2D12;D_5__uncultured bacterium	0	0	0	0	56	0.000216903
D_0__Bacteria;D_1__Proteobacteria;D_2__Gammaproteobacteria;D_3__uncultured;D_4__uncultured bacterium;D_5__uncultured bacterium	0	0	0	0	47	0.000182044
D_0__Bacteria;D_1__Proteobacteria;D_2__Alphaproteobacteria;D_3__Caulobacterales;D_4__Caulobacteraceae;D_5__PMMR1	0	0	0	0	55	0.00021303
D_0__Bacteria;D_1__Proteobacteria;D_2__Deltaproteobacteria;D_3__Bradymonadales;D_4__uncultured rumen bacterium;D_5__uncultured rumen bacterium	0	0	0	0	55	0.00021303
D_0__Bacteria;D_1__Proteobacteria;D_2__Deltaproteobacteria;D_3__Myxococcales;D_4__Blfdi19;Ambiguous_taxa	0	0	0	0	55	0.00021303
D_0__Bacteria;D_1__Actinobacteria;D_2__Actinobacteria;D_3__Streptomycetales;D_4__Streptomycetaceae;__	0	0	0	0	54	0.000209156
D_0__Bacteria;D_1__Proteobacteria;D_2__Gammaproteobacteria;D_3__Betaproteobacteriales;D_4__SC-I-84;__	0	0	0	0	54	0.000209156
D_0__Bacteria;D_1__Proteobacteria;D_2__Gammaproteobacteria;D_3__Cellvibrionales;D_4__Cellvibrionaceae;D_5__Cellvibrio	0	0	0	0	54	0.000209156
D_0__Bacteria;D_1__Actinobacteria;D_2__Actinobacteria;D_3__Propionibacteriales;D_4__Propionibacteriaceae;D_5__Phytoactinopolyspora	0	0	53	0.000125774	0	0
D_0__Bacteria;D_1__Bacteroidetes;D_2__Bacteroidia;D_3__Bacteroidales;D_4__Dysgonomonadaceae;D_5__Proteiniphilum	0	0	0	0	53	0.000205283
D_0__Bacteria;D_1__Firmicutes;D_2__Negativicutes;D_3__Selenomonadales;D_4__Veillonellaceae;D_5__Dialister	0	0	0	0	53	0.000205283
D_0__Bacteria;D_1__Proteobacteria;D_2__Alphaproteobacteria;D_3__Azospirillales;D_4__Inquilinaceae;D_5__Inquilinus	0	0	0	0	33	0.000127818
D_0__Bacteria;D_1__Proteobacteria;D_2__Gammaproteobacteria;D_3__Betaproteobacteriales;D_4__Burkholderiaceae;D_5__Advenella	53	0.000248332	0	0	0	0
D_0__Bacteria;D_1__Proteobacteria;D_2__Gammaproteobacteria;D_3__Betaproteobacteriales;D_4__Neisseriaceae;D_5__Neisseria	0	0	0	0	19	7.35921e-05
D_0__Bacteria;D_1__Verrucomicrobia;D_2__Verrucomicrobiae;D_3__Chthoniobacterales;D_4__Chthoniobacteraceae;__	0	0	0	0	53	0.000205283
D_0__Bacteria;D_1__Bacteroidetes;D_2__Bacteroidia;D_3__Cytophagales;D_4__Spirosomaceae;D_5__Emticicia	0	0	0	0	52	0.00020141
D_0__Bacteria;D_1__Firmicutes;D_2__Clostridia;D_3__Clostridiales;D_4__Lachnospiraceae;D_5__Lachnospiraceae UCG-006	0	0	0	0	52	0.00020141
D_0__Bacteria;D_1__Firmicutes;D_2__Clostridia;D_3__Clostridiales;D_4__Ruminococcaceae;D_5__Ruminiclostridium	0	0	0	0	52	0.00020141
D_0__Bacteria;D_1__Proteobacteria;D_2__Alphaproteobacteria;D_3__Caulobacterales;D_4__Caulobacteraceae;__	0	0	0	0	37	0.000143311
D_0__Bacteria;D_1__Proteobacteria;D_2__Deltaproteobacteria;D_3__Myxococcales;D_4__Polyangiaceae;D_5__Minicystis	0	0	0	0	52	0.00020141
D_0__Bacteria;D_1__Bacteroidetes;D_2__Bacteroidia;D_3__Cytophagales;D_4__Microscillaceae;D_5__Ohtaekwangia	37	0.000173364	14	3.32234e-05	0	0
D_0__Bacteria;D_1__Chlamydiae;D_2__Chlamydiae;D_3__Chlamydiales;D_4__Parachlamydiaceae;__	0	0	0	0	51	0.000197537
D_0__Bacteria;D_1__Firmicutes;D_2__Clostridia;D_3__Clostridiales;D_4__Lachnospiraceae;D_5__[Eubacterium] fissicatena group	0	0	0	0	51	0.000197537
D_0__Bacteria;D_1__Actinobacteria;D_2__Actinobacteria;D_3__Bifidobacteriales;D_4__Bifidobacteriaceae;D_5__Gardnerella	0	0	0	0	50	0.000193663
D_0__Bacteria;D_1__Actinobacteria;D_2__Actinobacteria;D_3__Micrococcales;D_4__Cellulomonadaceae;D_5__Cellulomonas	0	0	0	0	50	0.000193663
D_0__Bacteria;D_1__Actinobacteria;D_2__Actinobacteria;D_3__Micrococcales;D_4__Microbacteriaceae;D_5__Amnibacterium	0	0	0	0	50	0.000193663
D_0__Bacteria;D_1__Bacteroidetes;D_2__Bacteroidia;D_3__Bacteroidales;D_4__HAW-RM37-2;D_5__uncultured bacterium	0	0	0	0	50	0.000193663
D_0__Bacteria;D_1__Bacteroidetes;D_2__Bacteroidia;D_3__Bacteroidales;D_4__Tannerellaceae;D_5__Macellibacteroides	0	0	0	0	13	5.03525e-05
D_0__Bacteria;D_1__Bacteroidetes;D_2__Bacteroidia;D_3__Cytophagales;D_4__Cyclobacteriaceae;D_5__Algoriphagus	8	3.74841e-05	0	0	42	0.000162677
D_0__Bacteria;D_1__Patescibacteria;D_2__Parcubacteria;D_3__Candidatus Adlerbacteria;D_4__uncultured bacterium;D_5__uncultured bacterium	21	9.83957e-05	0	0	29	0.000112325
D_0__Bacteria;D_1__Patescibacteria;D_2__Parcubacteria;D_3__Candidatus Kaiserbacteria;D_4__uncultured bacterium;D_5__uncultured bacterium	41	0.000192106	0	0	9	3.48594e-05
D_0__Bacteria;D_1__Proteobacteria;D_2__Alphaproteobacteria;D_3__Puniceispirillales;D_4__Puniceispirillales Incertae Sedis;D_5__Constrictibacter	0	0	0	0	38	0.000147184
D_0__Bacteria;D_1__Proteobacteria;D_2__Gammaproteobacteria;D_3__Betaproteobacteriales;D_4__Burkholderiaceae;D_5__Herbaspirillum	50	0.000234275	0	0	0	0
D_0__Bacteria;D_1__Spirochaetes;D_2__Leptospirae;D_3__Leptospirales;D_4__Leptospiraceae;D_5__Turneriella	0	0	0	0	5	1.93663e-05
D_0__Bacteria;D_1__Actinobacteria;D_2__Acidimicrobiia;D_3__Microtrichales;D_4__uncultured;__	27	0.000126509	0	0	22	8.52119e-05
D_0__Bacteria;D_1__Firmicutes;D_2__Clostridia;D_3__Clostridiales;D_4__Lachnospiraceae;D_5__Butyrivibrio 2	0	0	0	0	49	0.00018979
D_0__Bacteria;D_1__Firmicutes;D_2__Clostridia;D_3__Clostridiales;D_4__Ruminococcaceae;D_5__Ruminococcus 2	0	0	0	0	49	0.00018979
D_0__Bacteria;D_1__Proteobacteria;D_2__Alphaproteobacteria;D_3__Rhodobacterales;D_4__Rhodobacteraceae;__	0	0	0	0	49	0.00018979
D_0__Bacteria;D_1__Proteobacteria;D_2__Alphaproteobacteria;D_3__Rickettsiales;D_4__uncultured;Ambiguous_taxa	0	0	0	0	49	0.00018979
D_0__Bacteria;D_1__Proteobacteria;D_2__Gammaproteobacteria;D_3__Betaproteobacteriales;D_4__Burkholderiaceae;D_5__Pigmentiphaga	0	0	0	0	49	0.00018979
D_0__Bacteria;D_1__Bacteroidetes;D_2__Bacteroidia;D_3__Flavobacteriales;D_4__Flavobacteriaceae;D_5__Planktosalinus	0	0	0	0	48	0.000185917
D_0__Bacteria;D_1__Firmicutes;__;__;__;__	0	0	8	1.89848e-05	40	0.000154931
D_0__Bacteria;D_1__Verrucomicrobia;D_2__Verrucomicrobiae;D_3__Opitutales;D_4__Opitutaceae;__	0	0	0	0	48	0.000185917
D_0__Bacteria;D_1__Actinobacteria;D_2__Acidimicrobiia;D_3__IMCC26256;D_4__actinobacterium BGR 88;D_5__actinobacterium BGR 88	0	0	0	0	47	0.000182044
D_0__Bacteria;D_1__Dependentiae;D_2__Babeliae;D_3__Babeliales;D_4__Vermiphilaceae;__	0	0	0	0	47	0.000182044
D_0__Bacteria;D_1__Patescibacteria;D_2__Saccharimonadia;D_3__Saccharimonadales;D_4__Saccharimonadaceae;D_5__uncultured Candidatus Saccharibacteria bacterium	0	0	0	0	47	0.000182044
D_0__Bacteria;D_1__Planctomycetes;D_2__Planctomycetacia;D_3__Planctomycetales;D_4__uncultured;__	7	3.27986e-05	0	0	40	0.000154931
D_0__Bacteria;D_1__Proteobacteria;D_2__Alphaproteobacteria;D_3__Rhizobiales;D_4__Rhizobiaceae;D_5__Mesorhizobium sp. JB07	0	0	0	0	47	0.000182044
D_0__Bacteria;D_1__Proteobacteria;D_2__Gammaproteobacteria;D_3__Oceanospirillales;D_4__Halomonadaceae;D_5__Halomonas	0	0	12	2.84772e-05	35	0.000135564
D_0__Bacteria;D_1__Actinobacteria;D_2__Actinobacteria;D_3__Propionibacteriales;D_4__Propionibacteriaceae;D_5__Marinilutecoccus	0	0	0	0	46	0.00017817
D_0__Bacteria;D_1__Chlamydiae;D_2__Chlamydiae;D_3__Chlamydiales;D_4__Parachlamydiaceae;D_5__Candidatus Protochlamydia	0	0	0	0	26	0.000100705
D_0__Bacteria;D_1__Proteobacteria;D_2__Gammaproteobacteria;D_3__Betaproteobacteriales;D_4__Burkholderiaceae;D_5__Noviherbaspirillum	0	0	0	0	46	0.00017817
D_0__Bacteria;D_1__Proteobacteria;D_2__Gammaproteobacteria;D_3__Xanthomonadales;D_4__Xanthomonadaceae;D_5__uncultured	0	0	0	0	46	0.00017817
D_0__Bacteria;D_1__Actinobacteria;D_2__Actinobacteria;D_3__Kineosporiales;D_4__Kineosporiaceae;D_5__Quadrisphaera	0	0	0	0	45	0.000174297
D_0__Bacteria;D_1__Bacteroidetes;D_2__Bacteroidia;D_3__Chitinophagales;D_4__Chitinophagaceae;D_5__Sediminibacterium	0	0	0	0	45	0.000174297
D_0__Bacteria;D_1__Firmicutes;D_2__Bacilli;D_3__Lactobacillales;D_4__Leuconostocaceae;D_5__Leuconostoc	0	0	0	0	45	0.000174297
D_0__Bacteria;D_1__Firmicutes;D_2__Clostridia;D_3__Clostridiales;D_4__Lachnospiraceae;D_5__[Eubacterium] ventriosum group	0	0	0	0	45	0.000174297
D_0__Bacteria;D_1__Gemmatimonadetes;D_2__Gemmatimonadetes;D_3__Gemmatimonadales;D_4__Gemmatimonadaceae;__	0	0	23	5.45813e-05	22	8.52119e-05
D_0__Bacteria;D_1__Planctomycetes;D_2__Planctomycetacia;D_3__Planctomycetales;D_4__Schlesneriaceae;D_5__Schlesneria	0	0	3	7.1193e-06	42	0.000162677
D_0__Bacteria;D_1__Proteobacteria;D_2__Gammaproteobacteria;D_3__Gammaproteobacteria Incertae Sedis;D_4__Unknown Family;D_5__Candidatus Berkiella	0	0	0	0	45	0.000174297
D_0__Bacteria;D_1__Verrucomicrobia;D_2__Verrucomicrobiae;D_3__Verrucomicrobiales;D_4__Verrucomicrobiaceae;D_5__uncultured	0	0	0	0	45	0.000174297
D_0__Bacteria;D_1__Bacteroidetes;D_2__Bacteroidia;D_3__Sphingobacteriales;D_4__KD3-93;__	0	0	44	0.000104416	0	0
D_0__Bacteria;D_1__Firmicutes;D_2__Bacilli;D_3__Bacillales;D_4__Planococcaceae;D_5__Planomicrobium	0	0	0	0	44	0.000170424
D_0__Bacteria;D_1__Firmicutes;D_2__Bacilli;D_3__Lactobacillales;D_4__Carnobacteriaceae;D_5__Desemzia	0	0	0	0	44	0.000170424
D_0__Bacteria;D_1__Proteobacteria;D_2__Alphaproteobacteria;D_3__Rhizobiales;D_4__Stappiaceae;D_5__Agaricicola	0	0	0	0	44	0.000170424
D_0__Bacteria;D_1__Proteobacteria;D_2__Gammaproteobacteria;D_3__Pseudomonadales;D_4__Moraxellaceae;__	0	0	0	0	0	0
D_0__Bacteria;D_1__Acidobacteria;D_2__Subgroup 6;D_3__unidentified;D_4__unidentified;D_5__unidentified	0	0	12	2.84772e-05	31	0.000120071
D_0__Bacteria;D_1__FBP;__;__;__;__	0	0	32	7.59392e-05	11	4.26059e-05
D_0__Bacteria;D_1__Firmicutes;D_2__Clostridia;D_3__Clostridiales;D_4__Lachnospiraceae;D_5__Lachnospiraceae UCG-004	0	0	0	0	43	0.00016655
D_0__Bacteria;D_1__Lentisphaerae;D_2__Lentisphaeria;D_3__Victivallales;D_4__vadinBE97;Ambiguous_taxa	0	0	0	0	43	0.00016655
D_0__Bacteria;D_1__Verrucomicrobia;D_2__Verrucomicrobiae;D_3__Pedosphaerales;D_4__Pedosphaeraceae;D_5__ADurb.Bin063-1	0	0	0	0	43	0.00016655
D_0__Bacteria;D_1__WPS-2;D_2__metagenome;D_3__metagenome;D_4__metagenome;D_5__metagenome	0	0	0	0	43	0.00016655
D_0__Bacteria;D_1__Actinobacteria;D_2__Actinobacteria;D_3__Micrococcales;D_4__Micrococcaceae;D_5__Arthrobacter	42	0.000196791	0	0	0	0
D_0__Bacteria;D_1__Actinobacteria;D_2__Actinobacteria;D_3__Pseudonocardiales;D_4__Pseudonocardiaceae;D_5__Lechevalieria	0	0	0	0	42	0.000162677
D_0__Bacteria;D_1__Chloroflexi;D_2__Anaerolineae;D_3__Caldilineales;D_4__Caldilineaceae;D_5__uncultured	0	0	0	0	42	0.000162677
D_0__Bacteria;D_1__Firmicutes;D_2__Bacilli;D_3__Bacillales;D_4__Paenibacillaceae;D_5__Paenibacillus	6	2.81131e-05	15	3.55965e-05	21	8.13386e-05
D_0__Bacteria;D_1__Proteobacteria;D_2__Gammaproteobacteria;D_3__Steroidobacterales;D_4__Steroidobacteraceae;D_5__Steroidobacter	0	0	6	1.42386e-05	36	0.000139438
D_0__Bacteria;D_1__Bacteroidetes;D_2__Bacteroidia;D_3__Bacteroidales;D_4__Dysgonomonadaceae;D_5__uncultured	0	0	41	9.7297e-05	0	0
D_0__Bacteria;D_1__Bacteroidetes;D_2__Bacteroidia;D_3__Bacteroidales;D_4__uncultured;Ambiguous_taxa	0	0	0	0	41	0.000158804
D_0__Bacteria;D_1__Gemmatimonadetes;D_2__Gemmatimonadetes;D_3__Gemmatimonadales;D_4__Gemmatimonadaceae;D_5__Gemmatimonas	0	0	0	0	41	0.000158804
D_0__Bacteria;D_1__Actinobacteria;D_2__Actinobacteria;D_3__Micrococcales;D_4__Cellulomonadaceae;D_5__Pseudactinotalea	0	0	0	0	40	0.000154931
D_0__Bacteria;D_1__Bacteroidetes;D_2__Bacteroidia;D_3__Cytophagales;D_4__Microscillaceae;D_5__Siphonobacter	0	0	0	0	40	0.000154931
D_0__Bacteria;D_1__Chloroflexi;D_2__Chloroflexia;D_3__Thermomicrobiales;D_4__JG30-KF-CM45;Ambiguous_taxa	0	0	0	0	40	0.000154931
D_0__Bacteria;D_1__Chloroflexi;D_2__OLB14;__;__;__	0	0	0	0	40	0.000154931
D_0__Bacteria;D_1__Elusimicrobia;D_2__Elusimicrobia;D_3__Elusimicrobiales;D_4__Elusimicrobiaceae;D_5__Elusimicrobium	0	0	0	0	40	0.000154931
D_0__Bacteria;D_1__Firmicutes;D_2__Clostridia;D_3__Clostridiales;D_4__Family XIII;D_5__[Eubacterium] brachy group	0	0	0	0	40	0.000154931
D_0__Bacteria;D_1__Proteobacteria;D_2__Alphaproteobacteria;D_3__Micavibrionales;D_4__Micavibrionaceae;D_5__uncultured	0	0	0	0	40	0.000154931
D_0__Bacteria;D_1__Proteobacteria;D_2__Alphaproteobacteria;D_3__Rhizobiales;D_4__Rhizobiales Incertae Sedis;D_5__Bauldia	0	0	0	0	40	0.000154931
D_0__Bacteria;D_1__Proteobacteria;D_2__Deltaproteobacteria;D_3__Oligoflexales;D_4__Oligoflexaceae;D_5__Silvanigrella	0	0	0	0	40	0.000154931
D_0__Bacteria;D_1__Proteobacteria;D_2__Gammaproteobacteria;D_3__Betaproteobacteriales;D_4__Burkholderiaceae;D_5__Pelomonas	0	0	0	0	40	0.000154931
D_0__Bacteria;D_1__Spirochaetes;D_2__Spirochaetia;D_3__Spirochaetales;D_4__Spirochaetaceae;D_5__GWE2-31-10	0	0	0	0	40	0.000154931
D_0__Bacteria;D_1__Acidobacteria;D_2__Subgroup 6;D_3__uncultured Holophagae bacterium;D_4__uncultured Holophagae bacterium;D_5__uncultured Holophagae bacterium	0	0	0	0	39	0.000151057
D_0__Bacteria;D_1__Bacteroidetes;D_2__Bacteroidia;D_3__Cytophagales;D_4__Spirosomaceae;D_5__Fibrella	0	0	0	0	39	0.000151057
D_0__Bacteria;D_1__Bacteroidetes;D_2__Bacteroidia;__;__;__	39	0.000182735	0	0	0	0
D_0__Bacteria;D_1__Proteobacteria;D_2__Alphaproteobacteria;D_3__Acetobacterales;D_4__Acetobacteraceae;D_5__Rhodopila	0	0	39	9.25508e-05	0	0
D_0__Bacteria;D_1__Proteobacteria;D_2__Gammaproteobacteria;D_3__R7C24;D_4__metagenome;D_5__metagenome	0	0	0	0	39	0.000151057
D_0__Bacteria;D_1__Actinobacteria;D_2__Actinobacteria;D_3__Micrococcales;D_4__Intrasporangiaceae;D_5__Ornithinimicrobium	0	0	0	0	38	0.000147184
D_0__Bacteria;D_1__Bacteroidetes;D_2__Bacteroidia;D_3__Flavobacteriales;D_4__Weeksellaceae;D_5__uncultured	38	0.000178049	0	0	0	0
D_0__Bacteria;D_1__Firmicutes;D_2__Bacilli;D_3__Bacillales;D_4__Staphylococcaceae;D_5__Jeotgalicoccus	0	0	0	0	38	0.000147184
D_0__Bacteria;D_1__Proteobacteria;D_2__Alphaproteobacteria;D_3__Micavibrionales;D_4__uncultured;D_5__uncultured bacterium	0	0	0	0	38	0.000147184
D_0__Bacteria;D_1__Proteobacteria;D_2__Alphaproteobacteria;D_3__SAR11 clade;__;__	0	0	0	0	38	0.000147184
D_0__Bacteria;D_1__Proteobacteria;D_2__Gammaproteobacteria;D_3__Betaproteobacteriales;D_4__Burkholderiaceae;D_5__Acidovorax	0	0	0	0	38	0.000147184
D_0__Bacteria;D_1__Chloroflexi;D_2__KD4-96;D_3__uncultured bacterium;D_4__uncultured bacterium;D_5__uncultured bacterium	0	0	0	0	37	0.000143311
D_0__Bacteria;D_1__Cyanobacteria;D_2__Oxyphotobacteria;D_3__Chloroplast;D_4__Phaseolus acutifolius (tepary bean);D_5__Phaseolus acutifolius (tepary bean)	0	0	37	8.78046e-05	0	0
D_0__Bacteria;D_1__Firmicutes;D_2__Bacilli;D_3__Bacillales;D_4__Planococcaceae;D_5__Rummeliibacillus	0	0	0	0	37	0.000143311
D_0__Bacteria;D_1__Firmicutes;D_2__Clostridia;D_3__Clostridiales;D_4__Clostridiales vadinBB60 group;__	0	0	0	0	37	0.000143311
D_0__Bacteria;D_1__Firmicutes;D_2__Clostridia;D_3__Clostridiales;D_4__Ruminococcaceae;D_5__Angelakisella	0	0	0	0	37	0.000143311
D_0__Bacteria;D_1__Proteobacteria;D_2__Alphaproteobacteria;D_3__Rhodobacterales;D_4__Rhodobacteraceae;D_5__Rhodobacter	0	0	0	0	37	0.000143311
D_0__Bacteria;D_1__Proteobacteria;D_2__Alphaproteobacteria;D_3__Rickettsiales;D_4__Rickettsiaceae;D_5__Candidatus Trichorickettsia	0	0	37	8.78046e-05	0	0
D_0__Bacteria;D_1__Proteobacteria;D_2__Gammaproteobacteria;D_3__Betaproteobacteriales;D_4__Neisseriaceae;__	0	0	0	0	37	0.000143311
D_0__Bacteria;D_1__Proteobacteria;D_2__Gammaproteobacteria;D_3__Salinisphaerales;D_4__Solimonadaceae;__	0	0	0	0	37	0.000143311
D_0__Bacteria;D_1__Acidobacteria;D_2__Acidobacteriia;D_3__Acidobacteriales;D_4__Acidobacteriaceae (Subgroup 1);__	0	0	0	0	25	9.68317e-05
D_0__Bacteria;D_1__Actinobacteria;D_2__Nitriliruptoria;D_3__Euzebyales;D_4__Euzebyaceae;D_5__uncultured	0	0	0	0	36	0.000139438
D_0__Bacteria;D_1__Actinobacteria;D_2__Thermoleophilia;D_3__Solirubrobacterales;D_4__67-14;Ambiguous_taxa	0	0	0	0	36	0.000139438
D_0__Bacteria;D_1__FBP;D_2__uncultured actinobacterium;D_3__uncultured actinobacterium;D_4__uncultured actinobacterium;D_5__uncultured actinobacterium	0	0	0	0	36	0.000139438
D_0__Bacteria;D_1__Firmicutes;D_2__Clostridia;D_3__Clostridiales;D_4__Lachnospiraceae;D_5__Lachnospiraceae FCS020 group	0	0	0	0	36	0.000139438
D_0__Bacteria;D_1__Proteobacteria;D_2__Deltaproteobacteria;D_3__Myxococcales;D_4__P3OB-42;D_5__uncultured bacterium	0	0	0	0	36	0.000139438
D_0__Bacteria;D_1__Chlamydiae;D_2__Chlamydiae;D_3__Chlamydiales;D_4__cvE6;D_5__uncultured Chlamydia sp.	0	0	0	0	35	0.000135564
D_0__Bacteria;D_1__Cyanobacteria;D_2__Oxyphotobacteria;D_3__Chloroplast;D_4__Prototheca stagnorum;D_5__Prototheca stagnorum	0	0	0	0	35	0.000135564
D_0__Bacteria;D_1__Firmicutes;D_2__Clostridia;D_3__Clostridiales;D_4__Ruminococcaceae;D_5__Oscillospira	0	0	0	0	35	0.000135564
D_0__Bacteria;D_1__Proteobacteria;D_2__Alphaproteobacteria;D_3__Azospirillales;D_4__Azospirillaceae;D_5__uncultured	0	0	0	0	35	0.000135564
D_0__Bacteria;D_1__Proteobacteria;D_2__Alphaproteobacteria;D_3__Rhizobiales;D_4__Xanthobacteraceae;D_5__Variibacter	0	0	0	0	35	0.000135564
D_0__Bacteria;D_1__Proteobacteria;D_2__Alphaproteobacteria;D_3__Rhodobacterales;D_4__Rhodobacteraceae;D_5__Tabrizicola	0	0	0	0	35	0.000135564
D_0__Bacteria;D_1__Proteobacteria;D_2__Gammaproteobacteria;D_3__Xanthomonadales;D_4__Rhodanobacteraceae;D_5__uncultured	0	0	0	0	35	0.000135564
D_0__Bacteria;D_1__Actinobacteria;D_2__Acidimicrobiia;D_3__Microtrichales;D_4__Ilumatobacteraceae;D_5__Ilumatobacter	0	0	0	0	34	0.000131691
D_0__Bacteria;D_1__Dependentiae;D_2__Babeliae;D_3__Babeliales;D_4__uncultured bacterium;D_5__uncultured bacterium	0	0	0	0	34	0.000131691
D_0__Bacteria;D_1__Firmicutes;D_2__Clostridia;D_3__Clostridiales;D_4__Lachnospiraceae;D_5__Lachnospiraceae XPB1014 group	0	0	0	0	34	0.000131691
D_0__Bacteria;D_1__Proteobacteria;D_2__Alphaproteobacteria;D_3__Acetobacterales;D_4__Acetobacteraceae;D_5__Roseococcus	0	0	0	0	34	0.000131691
D_0__Bacteria;D_1__Proteobacteria;D_2__Alphaproteobacteria;D_3__Alphaproteobacteria Incertae Sedis;D_4__Unknown Family;__	0	0	0	0	34	0.000131691
D_0__Bacteria;D_1__Actinobacteria;D_2__Thermoleophilia;D_3__Gaiellales;D_4__uncultured;__	0	0	0	0	33	0.000127818
D_0__Bacteria;D_1__Bacteroidetes;D_2__Bacteroidia;D_3__Cytophagales;D_4__Spirosomaceae;D_5__Leadbetterella	23	0.000107767	10	2.3731e-05	0	0
D_0__Bacteria;D_1__Firmicutes;D_2__Bacilli;D_3__Lactobacillales;D_4__Carnobacteriaceae;D_5__Alloiococcus	0	0	0	0	33	0.000127818
D_0__Bacteria;D_1__Planctomycetes;D_2__Planctomycetacia;D_3__Planctomycetales;D_4__Schlesneriaceae;D_5__Planctopirus	14	6.55971e-05	0	0	19	7.35921e-05
D_0__Bacteria;D_1__Proteobacteria;D_2__Alphaproteobacteria;D_3__Rickettsiales;D_4__Mitochondria;D_5__Juniperus virginiana	0	0	0	0	33	0.000127818
D_0__Bacteria;D_1__Proteobacteria;D_2__Gammaproteobacteria;D_3__Xanthomonadales;D_4__Xanthomonadaceae;__	0	0	21	4.98351e-05	12	4.64792e-05
D_0__Bacteria;D_1__WPS-2;Ambiguous_taxa;Ambiguous_taxa;Ambiguous_taxa;Ambiguous_taxa	0	0	11	2.61041e-05	22	8.52119e-05
D_0__Bacteria;D_1__Actinobacteria;D_2__Coriobacteriia;D_3__Coriobacteriales;D_4__Eggerthellaceae;D_5__Adlercreutzia	0	0	0	0	32	0.000123945
D_0__Bacteria;D_1__Bacteroidetes;D_2__Bacteroidia;D_3__Cytophagales;D_4__Microscillaceae;__	0	0	0	0	32	0.000123945
D_0__Bacteria;D_1__Chlamydiae;D_2__Chlamydiae;D_3__Chlamydiales;D_4__Parachlamydiaceae;D_5__uncultured	0	0	0	0	32	0.000123945
D_0__Bacteria;D_1__Chloroflexi;D_2__Ktedonobacteria;D_3__C0119;D_4__uncultured bacterium;D_5__uncultured bacterium	0	0	14	3.32234e-05	18	6.97188e-05
D_0__Bacteria;D_1__Cyanobacteria;D_2__Oxyphotobacteria;D_3__Chloroplast;D_4__Heveochlorella roystonensis;D_5__Heveochlorella roystonensis	0	0	17	4.03427e-05	15	5.8099e-05
D_0__Bacteria;D_1__Firmicutes;D_2__Clostridia;D_3__Clostridiales;D_4__Peptostreptococcaceae;D_5__Peptostreptococcus	0	0	0	0	32	0.000123945
D_0__Bacteria;D_1__Proteobacteria;D_2__Alphaproteobacteria;D_3__Micavibrionales;D_4__uncultured;D_5__metagenome	0	0	0	0	32	0.000123945
D_0__Bacteria;D_1__Proteobacteria;D_2__Alphaproteobacteria;D_3__Rhizobiales;D_4__Xanthobacteraceae;D_5__Pseudolabrys	0	0	0	0	32	0.000123945
D_0__Bacteria;D_1__Proteobacteria;D_2__Alphaproteobacteria;D_3__Rickettsiales;D_4__SM2D12;__	0	0	0	0	32	0.000123945
D_0__Bacteria;D_1__Actinobacteria;D_2__Actinobacteria;D_3__Kineosporiales;D_4__Kineosporiaceae;__	0	0	0	0	31	0.000120071
D_0__Bacteria;D_1__Bacteroidetes;D_2__Bacteroidia;D_3__Bacteroidales;D_4__Prevotellaceae;D_5__Prevotella 7	0	0	0	0	31	0.000120071
D_0__Bacteria;D_1__Chlamydiae;D_2__Chlamydiae;D_3__Chlamydiales;D_4__Chlamydiaceae;D_5__uncultured	0	0	15	3.55965e-05	16	6.19723e-05
D_0__Bacteria;D_1__Patescibacteria;D_2__Parcubacteria;D_3__uncultured Parcubacteria group bacterium;D_4__uncultured Parcubacteria group bacterium;D_5__uncultured Parcubacteria group bacterium	0	0	0	0	31	0.000120071
D_0__Bacteria;D_1__Planctomycetes;D_2__Planctomycetacia;D_3__Planctomycetales;D_4__uncultured;Ambiguous_taxa	0	0	0	0	31	0.000120071
D_0__Bacteria;D_1__Proteobacteria;D_2__Alphaproteobacteria;D_3__Rhodospirillales;D_4__uncultured;D_5__Azospirillum sp. 47_25	0	0	0	0	31	0.000120071
D_0__Bacteria;D_1__Proteobacteria;D_2__Gammaproteobacteria;D_3__211ds20;__;__	0	0	0	0	31	0.000120071
D_0__Bacteria;D_1__Actinobacteria;D_2__Actinobacteria;D_3__Micromonosporales;D_4__Micromonosporaceae;D_5__Actinoplanes	0	0	0	0	30	0.000116198
D_0__Bacteria;D_1__Deinococcus-Thermus;D_2__Deinococci;D_3__Deinococcales;D_4__Trueperaceae;D_5__Truepera	0	0	3	7.1193e-06	27	0.000104578
D_0__Bacteria;D_1__Firmicutes;D_2__Clostridia;D_3__Clostridiales;D_4__Lachnospiraceae;D_5__[Eubacterium] oxidoreducens group	0	0	0	0	30	0.000116198
D_0__Bacteria;D_1__Firmicutes;D_2__Erysipelotrichia;D_3__Erysipelotrichales;D_4__Erysipelotrichaceae;D_5__Erysipelatoclostridium	0	0	0	0	30	0.000116198
D_0__Bacteria;D_1__Lentisphaerae;D_2__Lentisphaeria;D_3__Victivallales;D_4__Victivallaceae;D_5__uncultured bacterium	0	0	0	0	30	0.000116198
D_0__Bacteria;D_1__Planctomycetes;D_2__Phycisphaerae;D_3__Tepidisphaerales;D_4__WD2101 soil group;Ambiguous_taxa	0	0	5	1.18655e-05	25	9.68317e-05
D_0__Bacteria;D_1__Acidobacteria;D_2__Subgroup 6;D_3__uncultured beta proteobacterium;D_4__uncultured beta proteobacterium;D_5__uncultured beta proteobacterium	0	0	0	0	29	0.000112325
D_0__Bacteria;D_1__Actinobacteria;D_2__Actinobacteria;D_3__Kineosporiales;D_4__Kineosporiaceae;D_5__Angustibacter	0	0	29	6.88199e-05	0	0
D_0__Bacteria;D_1__Actinobacteria;D_2__Coriobacteriia;D_3__Coriobacteriales;D_4__Eggerthellaceae;D_5__Enterorhabdus	0	0	0	0	29	0.000112325
D_0__Bacteria;D_1__Firmicutes;D_2__Bacilli;D_3__Bacillales;D_4__Paenibacillaceae;D_5__Brevibacillus	0	0	4	9.49239e-06	25	9.68317e-05
D_0__Bacteria;D_1__Firmicutes;D_2__Bacilli;D_3__Bacillales;D_4__Staphylococcaceae;D_5__S31	0	0	0	0	29	0.000112325
D_0__Bacteria;D_1__Firmicutes;D_2__Clostridia;D_3__Clostridiales;D_4__Family XI;D_5__Peptoniphilus	0	0	5	1.18655e-05	24	9.29584e-05
D_0__Bacteria;D_1__Proteobacteria;D_2__Alphaproteobacteria;D_3__Rickettsiales;D_4__Mitochondria;D_5__uncultured bacterium	0	0	29	6.88199e-05	0	0
D_0__Bacteria;D_1__Actinobacteria;D_2__Actinobacteria;D_3__Micrococcales;D_4__Microbacteriaceae;D_5__Agrococcus	0	0	0	0	0	0
D_0__Bacteria;D_1__Actinobacteria;D_2__Actinobacteria;D_3__Micrococcales;D_4__Micrococcaceae;D_5__Micrococcus	0	0	0	0	28	0.000108451
D_0__Bacteria;D_1__Bacteroidetes;D_2__Bacteroidia;D_3__Bacteroidales;D_4__uncultured;D_5__uncultured rumen bacterium	0	0	0	0	28	0.000108451
D_0__Bacteria;D_1__Bacteroidetes;D_2__Bacteroidia;D_3__Sphingobacteriales;D_4__FFCH9454;__	0	0	28	6.64468e-05	0	0
D_0__Bacteria;D_1__Planctomycetes;D_2__Phycisphaerae;D_3__Phycisphaerales;D_4__Phycisphaeraceae;D_5__CL500-3	12	5.62261e-05	0	0	16	6.19723e-05
D_0__Bacteria;D_1__Proteobacteria;D_2__Deltaproteobacteria;D_3__Desulfovibrionales;D_4__Desulfovibrionaceae;D_5__Bilophila	0	0	0	0	28	0.000108451
D_0__Bacteria;D_1__Actinobacteria;D_2__Actinobacteria;D_3__Micrococcales;__;__	0	0	0	0	0	0
D_0__Bacteria;D_1__Patescibacteria;D_2__Microgenomatia;D_3__Candidatus Pacebacteria;D_4__uncultured bacterium;D_5__uncultured bacterium	0	0	0	0	27	0.000104578
D_0__Bacteria;D_1__Proteobacteria;D_2__Alphaproteobacteria;D_3__Sneathiellales;D_4__Sneathiellaceae;D_5__Ferrovibrio	0	0	0	0	27	0.000104578
D_0__Bacteria;D_1__Proteobacteria;D_2__Alphaproteobacteria;D_3__Sphingomonadales;D_4__Sphingomonadaceae;D_5__Hephaestia	0	0	0	0	27	0.000104578
D_0__Bacteria;D_1__Proteobacteria;D_2__Deltaproteobacteria;D_3__Myxococcales;D_4__Polyangiaceae;D_5__Pajaroellobacter	0	0	0	0	16	6.19723e-05
D_0__Bacteria;D_1__Verrucomicrobia;D_2__Verrucomicrobiae;D_3__Methylacidiphilales;D_4__Methylacidiphilaceae;D_5__uncultured	0	0	0	0	27	0.000104578
D_0__Bacteria;D_1__Firmicutes;D_2__Bacilli;D_3__Bacillales;D_4__Planococcaceae;D_5__Chryseomicrobium	0	0	0	0	26	0.000100705
D_0__Bacteria;D_1__Firmicutes;D_2__Clostridia;D_3__Clostridiales;D_4__Peptostreptococcaceae;D_5__uncultured	0	0	0	0	26	0.000100705
D_0__Bacteria;D_1__Firmicutes;D_2__Clostridia;D_3__Clostridiales;D_4__Ruminococcaceae;D_5__Negativibacillus	0	0	0	0	26	0.000100705
D_0__Bacteria;D_1__Patescibacteria;D_2__Saccharimonadia;D_3__Saccharimonadales;D_4__candidate division TM7 bacterium LY2;D_5__candidate division TM7 bacterium LY2	0	0	0	0	26	0.000100705
D_0__Bacteria;D_1__Proteobacteria;D_2__Alphaproteobacteria;D_3__Acetobacterales;D_4__Acetobacteraceae;D_5__Craurococcus	0	0	0	0	26	0.000100705
D_0__Bacteria;D_1__Proteobacteria;D_2__Gammaproteobacteria;D_3__Aeromonadales;D_4__Aeromonadaceae;D_5__Aeromonas	0	0	0	0	26	0.000100705
D_0__Bacteria;D_1__Actinobacteria;D_2__Coriobacteriia;D_3__Coriobacteriales;D_4__Atopobiaceae;__	0	0	0	0	25	9.68317e-05
D_0__Bacteria;D_1__Armatimonadetes;D_2__Fimbriimonadia;D_3__Fimbriimonadales;D_4__Fimbriimonadaceae;D_5__metagenome	0	0	2	4.7462e-06	23	8.90851e-05
D_0__Bacteria;D_1__Bacteroidetes;D_2__Bacteroidia;D_3__Sphingobacteriales;D_4__AKYH767;D_5__uncultured bacterium PHOS-HE51	0	0	0	0	25	9.68317e-05
D_0__Bacteria;D_1__Patescibacteria;D_2__Saccharimonadia;D_3__Saccharimonadales;D_4__uncultured compost bacterium;D_5__uncultured compost bacterium	0	0	0	0	25	9.68317e-05
D_0__Bacteria;D_1__Planctomycetes;D_2__Phycisphaerae;D_3__Tepidisphaerales;D_4__WD2101 soil group;D_5__Planctomycetales bacterium Ellin6207	0	0	0	0	25	9.68317e-05
D_0__Bacteria;D_1__Planctomycetes;D_2__Planctomycetacia;D_3__Pirellulales;D_4__Pirellulaceae;D_5__p-1088-a5 gut group	0	0	0	0	25	9.68317e-05
D_0__Bacteria;D_1__Proteobacteria;D_2__Alphaproteobacteria;D_3__Elsterales;D_4__uncultured;__	0	0	0	0	25	9.68317e-05
D_0__Bacteria;D_1__Proteobacteria;D_2__Alphaproteobacteria;D_3__Rhizobiales;D_4__Beijerinckiaceae;D_5__Microvirga	0	0	25	5.93275e-05	0	0
D_0__Bacteria;D_1__Proteobacteria;D_2__Gammaproteobacteria;D_3__Diplorickettsiales;D_4__Diplorickettsiaceae;D_5__Rickettsiella	0	0	8	1.89848e-05	17	6.58455e-05
D_0__Bacteria;D_1__Proteobacteria;D_2__Gammaproteobacteria;D_3__Salinisphaerales;D_4__Solimonadaceae;D_5__Panacagrimonas	0	0	0	0	25	9.68317e-05
D_0__Bacteria;D_1__Bacteroidetes;D_2__Bacteroidia;D_3__Cytophagales;D_4__Spirosomaceae;D_5__Larkinella	0	0	0	0	14	5.42257e-05
D_0__Bacteria;D_1__Bacteroidetes;D_2__Bacteroidia;D_3__Flavobacteriales;D_4__Flavobacteriaceae;__	6	2.81131e-05	18	4.27158e-05	0	0
D_0__Bacteria;D_1__Chloroflexi;D_2__Anaerolineae;D_3__Ardenticatenales;D_4__Ardenticatenaceae;D_5__uncultured	0	0	0	0	24	9.29584e-05
D_0__Bacteria;D_1__Firmicutes;D_2__Clostridia;D_3__Clostridiales;D_4__Ruminococcaceae;D_5__Ruminococcaceae UCG-004	0	0	0	0	24	9.29584e-05
D_0__Bacteria;D_1__Proteobacteria;D_2__Alphaproteobacteria;D_3__Rhodospirillales;D_4__uncultured;D_5__uncultured bacterium	0	0	0	0	24	9.29584e-05
D_0__Bacteria;D_1__Tenericutes;D_2__Mollicutes;D_3__Mycoplasmatales;D_4__Mycoplasmataceae;D_5__Ureaplasma	0	0	0	0	24	9.29584e-05
D_0__Bacteria;D_1__Actinobacteria;D_2__Actinobacteria;D_3__Frankiales;D_4__Geodermatophilaceae;__	0	0	0	0	23	8.90851e-05
D_0__Bacteria;D_1__Actinobacteria;D_2__Coriobacteriia;D_3__Coriobacteriales;D_4__Coriobacteriales Incertae Sedis;D_5__Raoultibacter	0	0	0	0	23	8.90851e-05
D_0__Bacteria;D_1__Cyanobacteria;D_2__Melainabacteria;D_3__Gastranaerophilales;D_4__uncultured bacterium;D_5__uncultured bacterium	0	0	0	0	23	8.90851e-05
D_0__Bacteria;D_1__Firmicutes;D_2__Clostridia;D_3__Clostridiales;D_4__Clostridiales vadinBB60 group;D_5__uncultured Clostridia bacterium	0	0	0	0	23	8.90851e-05
D_0__Bacteria;D_1__Patescibacteria;D_2__Parcubacteria;D_3__Candidatus Kaiserbacteria;__;__	15	7.02826e-05	8	1.89848e-05	0	0
D_0__Bacteria;D_1__Planctomycetes;D_2__Phycisphaerae;D_3__Tepidisphaerales;D_4__WD2101 soil group;D_5__uncultured Planctomycetales bacterium	0	0	0	0	23	8.90851e-05
D_0__Bacteria;D_1__Proteobacteria;D_2__Alphaproteobacteria;D_3__Caulobacterales;D_4__Hyphomonadaceae;D_5__Euryhalocaulis	0	0	5	1.18655e-05	18	6.97188e-05
D_0__Bacteria;D_1__Proteobacteria;D_2__Alphaproteobacteria;D_3__Micavibrionales;D_4__uncultured;D_5__uncultured eubacterium WD2107	0	0	0	0	23	8.90851e-05
D_0__Bacteria;D_1__Proteobacteria;D_2__Alphaproteobacteria;D_3__Rhizobiales;D_4__Rhizobiaceae;D_5__Chelativorans	0	0	0	0	23	8.90851e-05
D_0__Bacteria;D_1__Proteobacteria;D_2__Deltaproteobacteria;D_3__Oligoflexales;D_4__Oligoflexaceae;D_5__uncultured	0	0	23	5.45813e-05	0	0
D_0__Bacteria;D_1__Proteobacteria;D_2__Gammaproteobacteria;D_3__Salinisphaerales;D_4__Solimonadaceae;D_5__uncultured	0	0	0	0	23	8.90851e-05
D_0__Bacteria;D_1__Tenericutes;D_2__Mollicutes;D_3__Izimaplasmatales;D_4__uncultured bacterium;D_5__uncultured bacterium	0	0	0	0	23	8.90851e-05
D_0__Archaea;D_1__Euryarchaeota;D_2__Methanomicrobia;D_3__Methanomicrobiales;D_4__Methanocorpusculaceae;D_5__Methanocorpusculum	0	0	0	0	22	8.52119e-05
D_0__Bacteria;D_1__Acidobacteria;D_2__Acidobacteriia;D_3__Solibacterales;D_4__Solibacteraceae (Subgroup 3);__	22	0.000103081	0	0	0	0
D_0__Bacteria;D_1__Bacteroidetes;D_2__Bacteroidia;D_3__Bacteroidales;D_4__Muribaculaceae;D_5__uncultured rumen bacterium	0	0	0	0	22	8.52119e-05
D_0__Bacteria;D_1__Chloroflexi;D_2__Ktedonobacteria;D_3__C0119;D_4__uncultured Chloroflexi bacterium;D_5__uncultured Chloroflexi bacterium	0	0	0	0	22	8.52119e-05
D_0__Bacteria;D_1__Firmicutes;D_2__Bacilli;D_3__Bacillales;D_4__Planococcaceae;D_5__Solibacillus	0	0	0	0	22	8.52119e-05
D_0__Bacteria;D_1__Firmicutes;D_2__Clostridia;D_3__Clostridiales;D_4__Lachnospiraceae;D_5__Lachnospiraceae UCG-010	0	0	0	0	22	8.52119e-05
D_0__Bacteria;D_1__Proteobacteria;D_2__Alphaproteobacteria;D_3__Rhizobiales;D_4__Beijerinckiaceae;D_5__alphaI cluster	0	0	0	0	22	8.52119e-05
D_0__Bacteria;D_1__Proteobacteria;D_2__Alphaproteobacteria;D_3__Rickettsiales;D_4__Midichloriaceae;D_5__Candidatus Jidaibacter	0	0	0	0	18	6.97188e-05
D_0__Bacteria;D_1__Proteobacteria;D_2__Alphaproteobacteria;D_3__Rickettsiales;D_4__SM2D12;D_5__metagenome	0	0	0	0	22	8.52119e-05
D_0__Bacteria;D_1__Proteobacteria;D_2__Deltaproteobacteria;D_3__Myxococcales;D_4__uncultured;D_5__uncultured bacterium	0	0	22	5.22082e-05	0	0
D_0__Bacteria;D_1__Actinobacteria;D_2__Acidimicrobiia;D_3__IMCC26256;__;__	0	0	0	0	21	8.13386e-05
D_0__Bacteria;D_1__Actinobacteria;D_2__Acidimicrobiia;D_3__Microtrichales;D_4__Ilumatobacteraceae;D_5__CL500-29 marine group	0	0	0	0	21	8.13386e-05
D_0__Bacteria;D_1__Actinobacteria;D_2__Actinobacteria;D_3__Pseudonocardiales;D_4__Pseudonocardiaceae;D_5__Saccharothrix	0	0	0	0	21	8.13386e-05
D_0__Bacteria;D_1__Actinobacteria;D_2__Thermoleophilia;D_3__Solirubrobacterales;D_4__Solirubrobacteraceae;__	0	0	21	4.98351e-05	0	0
D_0__Bacteria;D_1__Bacteroidetes;D_2__Bacteroidia;D_3__Cytophagales;D_4__Cyclobacteriaceae;D_5__Tunicatimonas	0	0	3	7.1193e-06	18	6.97188e-05
D_0__Bacteria;D_1__Chlamydiae;D_2__Chlamydiae;D_3__Chlamydiales;D_4__cvE6;__	0	0	0	0	21	8.13386e-05
D_0__Bacteria;D_1__Chloroflexi;D_2__Anaerolineae;D_3__RBG-13-54-9;D_4__uncultured Caldilineaceae bacterium;D_5__uncultured Caldilineaceae bacterium	0	0	0	0	21	8.13386e-05
D_0__Bacteria;D_1__Cyanobacteria;D_2__Oxyphotobacteria;D_3__Chloroplast;D_4__Monodopsis sp. MarTras21;D_5__Monodopsis sp. MarTras21	0	0	21	4.98351e-05	0	0
D_0__Bacteria;D_1__Firmicutes;D_2__Clostridia;D_3__Clostridiales;D_4__Family XIII;D_5__Mogibacterium	0	0	0	0	21	8.13386e-05
D_0__Bacteria;D_1__Planctomycetes;D_2__Planctomycetacia;D_3__Pirellulales;D_4__Pirellulaceae;__	0	0	0	0	21	8.13386e-05
D_0__Bacteria;D_1__Proteobacteria;D_2__Alphaproteobacteria;D_3__Caedibacterales;D_4__Caedibacteraceae;D_5__Caedibacter	0	0	9	2.13579e-05	0	0
D_0__Bacteria;D_1__Proteobacteria;D_2__Gammaproteobacteria;D_3__Pasteurellales;D_4__Pasteurellaceae;D_5__Haemophilus	0	0	0	0	21	8.13386e-05
D_0__Bacteria;D_1__Tenericutes;D_2__Mollicutes;D_3__Mollicutes RF39;Ambiguous_taxa;Ambiguous_taxa	0	0	0	0	21	8.13386e-05
D_0__Bacteria;D_1__Verrucomicrobia;D_2__Verrucomicrobiae;D_3__Pedosphaerales;D_4__Pedosphaeraceae;__	0	0	0	0	21	8.13386e-05
D_0__Bacteria;D_1__Verrucomicrobia;D_2__Verrucomicrobiae;D_3__Verrucomicrobiales;D_4__Verrucomicrobiaceae;D_5__Roseimicrobium	0	0	7	1.66117e-05	14	5.42257e-05
D_0__Bacteria;D_1__Actinobacteria;D_2__Actinobacteria;D_3__Bifidobacteriales;D_4__Bifidobacteriaceae;D_5__Bifidobacterium	0	0	0	0	20	7.74653e-05
D_0__Bacteria;D_1__Actinobacteria;D_2__Coriobacteriia;D_3__Coriobacteriales;D_4__Eggerthellaceae;D_5__uncultured	0	0	0	0	20	7.74653e-05
D_0__Bacteria;D_1__Firmicutes;D_2__Clostridia;D_3__Clostridiales;D_4__Ruminococcaceae;D_5__Fournierella	0	0	0	0	20	7.74653e-05
D_0__Bacteria;D_1__Firmicutes;D_2__Erysipelotrichia;D_3__Erysipelotrichales;D_4__Erysipelotrichaceae;D_5__[Anaerorhabdus] furcosa group	0	0	0	0	20	7.74653e-05
D_0__Bacteria;D_1__Lentisphaerae;D_2__Lentisphaeria;D_3__Victivallales;D_4__Victivallaceae;__	0	0	0	0	20	7.74653e-05
D_0__Bacteria;D_1__Proteobacteria;D_2__Alphaproteobacteria;D_3__Rhizobiales;D_4__Methyloligellaceae;D_5__uncultured	0	0	0	0	20	7.74653e-05
D_0__Bacteria;D_1__Proteobacteria;D_2__Alphaproteobacteria;D_3__Rickettsiales;D_4__Rickettsiaceae;D_5__Candidatus Hemipteriphilus	0	0	0	0	20	7.74653e-05
D_0__Bacteria;D_1__Proteobacteria;D_2__Alphaproteobacteria;D_3__Sphingomonadales;D_4__Sphingomonadaceae;D_5__MN 122.2a	0	0	0	0	20	7.74653e-05
D_0__Bacteria;D_1__Actinobacteria;D_2__Actinobacteria;D_3__Micrococcales;D_4__Microbacteriaceae;D_5__Leucobacter	19	8.90247e-05	0	0	0	0
D_0__Bacteria;D_1__Actinobacteria;D_2__Thermoleophilia;D_3__Solirubrobacterales;D_4__Solirubrobacteraceae;Ambiguous_taxa	0	0	0	0	19	7.35921e-05
D_0__Bacteria;D_1__Armatimonadetes;D_2__Chthonomonadetes;D_3__Chthonomonadales;D_4__Chthonomonadaceae;D_5__Chthonomonas	0	0	0	0	19	7.35921e-05
D_0__Bacteria;D_1__BRC1;D_2__metagenome;D_3__metagenome;D_4__metagenome;D_5__metagenome	0	0	0	0	19	7.35921e-05
D_0__Bacteria;D_1__Bacteroidetes;D_2__Bacteroidia;D_3__Flavobacteriales;D_4__Weeksellaceae;D_5__Bergeyella	0	0	0	0	19	7.35921e-05
D_0__Bacteria;D_1__Chloroflexi;D_2__Chloroflexia;D_3__Kallotenuales;D_4__AKIW781;D_5__uncultured bacterium	0	0	7	1.66117e-05	12	4.64792e-05
D_0__Bacteria;D_1__Cyanobacteria;D_2__Melainabacteria;D_3__Vampirovibrionales;D_4__uncultured bacterium;D_5__uncultured bacterium	0	0	0	0	19	7.35921e-05
D_0__Bacteria;D_1__Firmicutes;D_2__Bacilli;D_3__Lactobacillales;D_4__Leuconostocaceae;D_5__Weissella	0	0	0	0	0	0
D_0__Bacteria;D_1__Proteobacteria;D_2__Alphaproteobacteria;D_3__Micavibrionales;D_4__Micavibrionaceae;D_5__Micavibrio	0	0	0	0	19	7.35921e-05
D_0__Bacteria;D_1__Proteobacteria;D_2__Deltaproteobacteria;D_3__Oligoflexales;D_4__0319-6G20;__	0	0	0	0	19	7.35921e-05
D_0__Bacteria;D_1__Proteobacteria;D_2__Gammaproteobacteria;D_3__Betaproteobacteriales;D_4__Burkholderiaceae;D_5__Inhella	0	0	0	0	19	7.35921e-05
D_0__Bacteria;D_1__Verrucomicrobia;D_2__Verrucomicrobiae;D_3__Chthoniobacterales;D_4__01D2Z36;D_5__metagenome	0	0	0	0	19	7.35921e-05
D_0__Bacteria;D_1__Actinobacteria;D_2__Thermoleophilia;D_3__Gaiellales;D_4__Gaiellaceae;D_5__Gaiella	0	0	0	0	18	6.97188e-05
D_0__Bacteria;D_1__Armatimonadetes;D_2__Armatimonadia;D_3__Armatimonadales;D_4__uncultured Armatimonadetes bacterium;D_5__uncultured Armatimonadetes bacterium	0	0	0	0	18	6.97188e-05
D_0__Bacteria;D_1__Bacteroidetes;D_2__Bacteroidia;D_3__Bacteroidales;D_4__Bacteroidales BS11 gut group;Ambiguous_taxa	0	0	0	0	18	6.97188e-05
D_0__Bacteria;D_1__Bacteroidetes;D_2__Bacteroidia;D_3__Chitinophagales;D_4__Chitinophagaceae;D_5__Flavitalea	0	0	18	4.27158e-05	0	0
D_0__Bacteria;D_1__Bacteroidetes;D_2__Bacteroidia;D_3__Cytophagales;D_4__Hymenobacteraceae;D_5__Pontibacter	0	0	18	4.27158e-05	0	0
D_0__Bacteria;D_1__Firmicutes;D_2__Bacilli;D_3__Bacillales;D_4__Family XII;D_5__Exiguobacterium	0	0	0	0	18	6.97188e-05
D_0__Bacteria;D_1__Firmicutes;D_2__Clostridia;D_3__Clostridiales;D_4__Family XI;D_5__Finegoldia	0	0	18	4.27158e-05	0	0
D_0__Bacteria;D_1__Firmicutes;D_2__Clostridia;D_3__Clostridiales;D_4__Lachnospiraceae;D_5__[Ruminococcus] gnavus group	0	0	0	0	18	6.97188e-05
D_0__Bacteria;D_1__Firmicutes;D_2__Clostridia;D_3__Clostridiales;D_4__Peptococcaceae;D_5__Peptococcus	0	0	0	0	18	6.97188e-05
D_0__Bacteria;D_1__Lentisphaerae;D_2__Lentisphaeria;D_3__Victivallales;D_4__vadinBE97;__	0	0	0	0	18	6.97188e-05
D_0__Bacteria;D_1__Patescibacteria;D_2__Gracilibacteria;D_3__Absconditabacteriales (SR1);D_4__metagenome;D_5__metagenome	0	0	0	0	18	6.97188e-05
D_0__Bacteria;D_1__Proteobacteria;D_2__Alphaproteobacteria;D_3__Dongiales;D_4__Dongiaceae;D_5__Dongia	0	0	0	0	18	6.97188e-05
D_0__Bacteria;D_1__Spirochaetes;D_2__Spirochaetia;D_3__Spirochaetales;D_4__Spirochaetaceae;__	0	0	0	0	18	6.97188e-05
D_0__Bacteria;D_1__Tenericutes;D_2__Mollicutes;D_3__Mollicutes RF39;D_4__uncultured bacterium;D_5__uncultured bacterium	0	0	0	0	18	6.97188e-05
D_0__Bacteria;D_1__Acidobacteria;D_2__Blastocatellia (Subgroup 4);D_3__DS-100;D_4__uncultured Acidobacteria bacterium;D_5__uncultured Acidobacteria bacterium	0	0	0	0	17	6.58455e-05
D_0__Bacteria;D_1__Acidobacteria;D_2__Subgroup 6;D_3__Acidobacteria bacterium IGE-010;D_4__Acidobacteria bacterium IGE-010;D_5__Acidobacteria bacterium IGE-010	0	0	0	0	17	6.58455e-05
D_0__Bacteria;D_1__Actinobacteria;D_2__Nitriliruptoria;D_3__Nitriliruptorales;D_4__Nitriliruptoraceae;D_5__uncultured bacterium	0	0	0	0	17	6.58455e-05
D_0__Bacteria;D_1__Actinobacteria;D_2__Nitriliruptoria;D_3__Nitriliruptorales;D_4__Nitriliruptoraceae;__	0	0	17	4.03427e-05	0	0
D_0__Bacteria;D_1__BRC1;__;__;__;__	0	0	0	0	17	6.58455e-05
D_0__Bacteria;D_1__Bacteroidetes;D_2__Bacteroidia;D_3__Cytophagales;D_4__Hymenobacteraceae;D_5__Rufibacter	0	0	17	4.03427e-05	0	0
D_0__Bacteria;D_1__Bacteroidetes;D_2__Ignavibacteria;D_3__Ignavibacteriales;__;__	0	0	0	0	17	6.58455e-05
D_0__Bacteria;D_1__Bacteroidetes;D_2__Ignavibacteria;D_3__SJA-28;D_4__uncultured bacterium;D_5__uncultured bacterium	0	0	9	2.13579e-05	8	3.09861e-05
D_0__Bacteria;D_1__Chloroflexi;D_2__Chloroflexia;D_3__Chloroflexales;D_4__Chloroflexaceae;D_5__Chloronema	0	0	0	0	17	6.58455e-05
D_0__Bacteria;D_1__Cyanobacteria;D_2__Sericytochromatia;D_3__uncultured prokaryote;D_4__uncultured prokaryote;D_5__uncultured prokaryote	0	0	0	0	17	6.58455e-05
D_0__Bacteria;D_1__Proteobacteria;D_2__Alphaproteobacteria;D_3__Rhizobiales;D_4__Devosiaceae;D_5__Arsenicitalea	0	0	0	0	17	6.58455e-05
D_0__Bacteria;D_1__Rokubacteria;D_2__NC10;D_3__Rokubacteriales;__;__	0	0	0	0	17	6.58455e-05
D_0__Bacteria;D_1__Acidobacteria;D_2__Blastocatellia (Subgroup 4);D_3__Blastocatellales;D_4__Blastocatellaceae;__	16	7.49681e-05	0	0	0	0
D_0__Bacteria;D_1__Actinobacteria;D_2__Acidimicrobiia;D_3__IMCC26256;Ambiguous_taxa;Ambiguous_taxa	0	0	0	0	16	6.19723e-05
D_0__Bacteria;D_1__Actinobacteria;D_2__Acidimicrobiia;D_3__IMCC26256;D_4__metagenome;D_5__metagenome	0	0	0	0	16	6.19723e-05
D_0__Bacteria;D_1__Bacteroidetes;D_2__Bacteroidia;D_3__Bacteroidales;D_4__Porphyromonadaceae;D_5__uncultured bacterium	0	0	0	0	16	6.19723e-05
D_0__Bacteria;D_1__Chloroflexi;D_2__Ktedonobacteria;D_3__Ktedonobacterales;D_4__Ktedonobacteraceae;D_5__uncultured	0	0	8	1.89848e-05	8	3.09861e-05
D_0__Bacteria;D_1__Chloroflexi;D_2__N9D0;D_3__uncultured bacterium;D_4__uncultured bacterium;D_5__uncultured bacterium	0	0	0	0	16	6.19723e-05
D_0__Bacteria;D_1__Cyanobacteria;D_2__Melainabacteria;D_3__Gastranaerophilales;__;__	0	0	0	0	16	6.19723e-05
D_0__Bacteria;D_1__Firmicutes;D_2__Clostridia;D_3__Clostridiales;D_4__Lachnospiraceae;D_5__Tyzzerella 3	0	0	0	0	16	6.19723e-05
D_0__Bacteria;D_1__Planctomycetes;D_2__vadinHA49;__;__;__	0	0	0	0	16	6.19723e-05
D_0__Bacteria;D_1__Proteobacteria;D_2__Alphaproteobacteria;D_3__Rhodospirillales;D_4__uncultured;__	6	2.81131e-05	0	0	10	3.87327e-05
D_0__Bacteria;D_1__Proteobacteria;D_2__Deltaproteobacteria;D_3__Myxococcales;D_4__Nannocystaceae;__	0	0	0	0	16	6.19723e-05
D_0__Bacteria;D_1__Proteobacteria;D_2__Deltaproteobacteria;D_3__Myxococcales;D_4__mle1-27;D_5__uncultured delta proteobacterium	0	0	0	0	16	6.19723e-05
D_0__Bacteria;D_1__Proteobacteria;D_2__Gammaproteobacteria;D_3__Betaproteobacteriales;D_4__Procabacteriaceae;D_5__Procabacter	0	0	16	3.79696e-05	0	0
D_0__Bacteria;D_1__Proteobacteria;D_2__Gammaproteobacteria;D_3__Xanthomonadales;D_4__Rhodanobacteraceae;D_5__Chujaibacter	0	0	0	0	16	6.19723e-05
D_0__Bacteria;D_1__Proteobacteria;D_2__Gammaproteobacteria;D_3__Xanthomonadales;D_4__Rhodanobacteraceae;__	0	0	0	0	16	6.19723e-05
D_0__Bacteria;D_1__Acidobacteria;D_2__Acidobacteriia;D_3__Acidobacteriales;D_4__Acidobacteriaceae (Subgroup 1);D_5__Edaphobacter	15	7.02826e-05	0	0	0	0
D_0__Bacteria;D_1__Actinobacteria;D_2__Actinobacteria;D_3__Frankiales;D_4__Frankiaceae;D_5__Frankia	0	0	15	3.55965e-05	0	0
D_0__Bacteria;D_1__Actinobacteria;D_2__Actinobacteria;D_3__Micrococcales;D_4__Micrococcaceae;D_5__Nesterenkonia	0	0	0	0	15	5.8099e-05
D_0__Bacteria;D_1__Actinobacteria;D_2__Thermoleophilia;D_3__Solirubrobacterales;D_4__67-14;D_5__uncultured bacterium	0	0	0	0	15	5.8099e-05
D_0__Bacteria;D_1__Chloroflexi;D_2__KD4-96;Ambiguous_taxa;Ambiguous_taxa;Ambiguous_taxa	0	0	0	0	15	5.8099e-05
D_0__Bacteria;D_1__Cyanobacteria;D_2__Oxyphotobacteria;D_3__Nostocales;D_4__Nostocaceae;D_5__Scytonema VB-61278	0	0	0	0	15	5.8099e-05
D_0__Bacteria;D_1__Firmicutes;D_2__Clostridia;D_3__Clostridiales;D_4__Lachnospiraceae;D_5__Acetitomaculum	0	0	0	0	15	5.8099e-05
D_0__Bacteria;D_1__Firmicutes;D_2__Clostridia;D_3__Clostridiales;D_4__Lachnospiraceae;D_5__Lactonifactor	0	0	0	0	15	5.8099e-05
D_0__Bacteria;D_1__Patescibacteria;D_2__Parcubacteria;D_3__Candidatus Jorgensenbacteria;D_4__Candidatus Adlerbacteria bacterium GW2011_GWC1_50_9;D_5__Candidatus Adlerbacteria bacterium GW2011_GWC1_50_9	0	0	0	0	15	5.8099e-05
D_0__Bacteria;D_1__Proteobacteria;D_2__Alphaproteobacteria;D_3__Rhizobiales;D_4__Amb-16S-1323;__	0	0	15	3.55965e-05	0	0
D_0__Bacteria;D_1__Proteobacteria;D_2__Alphaproteobacteria;D_3__Rhodovibrionales;D_4__Fodinicurvataceae;D_5__uncultured	0	0	0	0	15	5.8099e-05
D_0__Bacteria;D_1__Proteobacteria;D_2__Gammaproteobacteria;D_3__Betaproteobacteriales;D_4__Nitrosomonadaceae;D_5__Ellin6067	0	0	0	0	15	5.8099e-05
D_0__Bacteria;D_1__Proteobacteria;D_2__Gammaproteobacteria;D_3__Coxiellales;D_4__Coxiellaceae;D_5__Coxiella	0	0	0	0	15	5.8099e-05
D_0__Bacteria;D_1__Verrucomicrobia;D_2__Verrucomicrobiae;D_3__Opitutales;D_4__Opitutaceae;D_5__Lacunisphaera	0	0	0	0	15	5.8099e-05
D_0__Archaea;D_1__Euryarchaeota;D_2__Methanobacteria;D_3__Methanobacteriales;D_4__Methanobacteriaceae;D_5__Methanobrevibacter	0	0	0	0	14	5.42257e-05
D_0__Bacteria;D_1__Acidobacteria;D_2__Acidobacteriia;D_3__Subgroup 2;__;__	0	0	0	0	14	5.42257e-05
D_0__Bacteria;D_1__Acidobacteria;D_2__Thermoanaerobaculia;D_3__Thermoanaerobaculales;D_4__Thermoanaerobaculaceae;D_5__Subgroup 10	0	0	14	3.32234e-05	0	0
D_0__Bacteria;D_1__Actinobacteria;D_2__Acidimicrobiia;D_3__IMCC26256;D_4__uncultured organism;D_5__uncultured organism	0	0	0	0	14	5.42257e-05
D_0__Bacteria;D_1__Actinobacteria;D_2__Actinobacteria;D_3__Micrococcales;D_4__Ruaniaceae;D_5__Ruania	0	0	0	0	14	5.42257e-05
D_0__Bacteria;D_1__Bacteroidetes;D_2__Bacteroidia;D_3__Bacteroidales;D_4__Prevotellaceae;D_5__Prevotellaceae Ga6A1 group	0	0	0	0	14	5.42257e-05
D_0__Bacteria;D_1__Chloroflexi;D_2__Anaerolineae;D_3__SBR1031;D_4__A4b;D_5__uncultured bacterium	0	0	5	1.18655e-05	9	3.48594e-05
D_0__Bacteria;D_1__Dependentiae;D_2__Babeliae;D_3__Babeliales;D_4__Vermiphilaceae;D_5__uncultured Candidatus Dependentiae bacterium	0	0	0	0	14	5.42257e-05
D_0__Bacteria;D_1__Firmicutes;D_2__Bacilli;D_3__Bacillales;D_4__Planococcaceae;__	0	0	0	0	14	5.42257e-05
D_0__Bacteria;D_1__Firmicutes;D_2__Clostridia;D_3__Clostridiales;D_4__Lachnospiraceae;D_5__Lachnospiraceae UCG-008	0	0	0	0	14	5.42257e-05
D_0__Bacteria;D_1__Patescibacteria;__;__;__;__	0	0	0	0	14	5.42257e-05
D_0__Bacteria;D_1__Planctomycetes;D_2__Planctomycetacia;D_3__Pirellulales;D_4__Pirellulaceae;D_5__Rhodopirellula	0	0	0	0	14	5.42257e-05
D_0__Bacteria;D_1__Planctomycetes;D_2__Planctomycetacia;D_3__uncultured;D_4__metagenome;D_5__metagenome	0	0	0	0	14	5.42257e-05
D_0__Bacteria;D_1__Proteobacteria;D_2__Alphaproteobacteria;D_3__Rhizobiales;Ambiguous_taxa;Ambiguous_taxa	14	6.55971e-05	0	0	0	0
D_0__Bacteria;D_1__Proteobacteria;D_2__Alphaproteobacteria;D_3__Rhizobiales;D_4__D05-2;D_5__uncultured Bradyrhizobiaceae bacterium	0	0	0	0	14	5.42257e-05
D_0__Bacteria;D_1__Proteobacteria;D_2__Gammaproteobacteria;D_3__Betaproteobacteriales;D_4__Burkholderiaceae;D_5__Aquabacterium	0	0	0	0	14	5.42257e-05
D_0__Bacteria;D_1__Tenericutes;D_2__Mollicutes;D_3__Mollicutes RF39;D_4__uncultured Firmicutes bacterium;D_5__uncultured Firmicutes bacterium	0	0	0	0	14	5.42257e-05
D_0__Bacteria;D_1__Acidobacteria;D_2__Acidobacteriia;D_3__Acidobacteriales;D_4__uncultured;D_5__metagenome	0	0	13	3.08503e-05	0	0
D_0__Bacteria;D_1__Acidobacteria;D_2__Holophagae;D_3__Subgroup 7;__;__	0	0	13	3.08503e-05	0	0
D_0__Bacteria;D_1__Actinobacteria;D_2__Actinobacteria;D_3__Micrococcales;D_4__Micrococcaceae;D_5__Rothia	0	0	0	0	13	5.03525e-05
D_0__Bacteria;D_1__Actinobacteria;D_2__Coriobacteriia;D_3__Coriobacteriales;D_4__Atopobiaceae;D_5__Coriobacteriaceae UCG-002	0	0	0	0	13	5.03525e-05
D_0__Bacteria;D_1__Armatimonadetes;D_2__Armatimonadia;D_3__Armatimonadales;D_4__metagenome;D_5__metagenome	0	0	0	0	13	5.03525e-05
D_0__Bacteria;D_1__Bacteroidetes;D_2__Bacteroidia;D_3__Flavobacteriales;D_4__NS9 marine group;D_5__metagenome	10	4.68551e-05	3	7.1193e-06	0	0
D_0__Bacteria;D_1__Bacteroidetes;D_2__Bacteroidia;D_3__Sphingobacteriales;D_4__AKYH767;Ambiguous_taxa	0	0	0	0	13	5.03525e-05
D_0__Bacteria;D_1__Cyanobacteria;D_2__Oxyphotobacteria;D_3__Chloroplast;D_4__Watanabea reniformis;D_5__Watanabea reniformis	0	0	13	3.08503e-05	0	0
D_0__Bacteria;D_1__Firmicutes;D_2__Erysipelotrichia;D_3__Erysipelotrichales;D_4__Erysipelotrichaceae;D_5__Faecalitalea	0	0	4	9.49239e-06	9	3.48594e-05
D_0__Bacteria;D_1__Patescibacteria;D_2__Saccharimonadia;D_3__Saccharimonadales;D_4__uncultured bacterium SBR1071;D_5__uncultured bacterium SBR1071	0	0	13	3.08503e-05	0	0
D_0__Bacteria;D_1__Planctomycetes;D_2__Phycisphaerae;D_3__Tepidisphaerales;D_4__WD2101 soil group;D_5__Planctomycetales bacterium Ellin7224	0	0	0	0	13	5.03525e-05
D_0__Bacteria;D_1__Planctomycetes;D_2__Planctomycetacia;D_3__Pirellulales;D_4__Pirellulaceae;D_5__Blastopirellula	0	0	13	3.08503e-05	0	0
D_0__Bacteria;D_1__Planctomycetes;D_2__Planctomycetacia;D_3__uncultured;__;__	0	0	0	0	13	5.03525e-05
D_0__Bacteria;D_1__Proteobacteria;D_2__Alphaproteobacteria;D_3__Rhizobiales;D_4__uncultured;D_5__uncultured Rhizobiales bacterium	0	0	0	0	13	5.03525e-05
D_0__Bacteria;D_1__Proteobacteria;D_2__Gammaproteobacteria;D_3__Betaproteobacteriales;D_4__Burkholderiaceae;D_5__Lautropia	0	0	0	0	13	5.03525e-05
D_0__Bacteria;D_1__Proteobacteria;D_2__Gammaproteobacteria;D_3__Cellvibrionales;D_4__Spongiibacteraceae;D_5__BD1-7 clade	0	0	0	0	13	5.03525e-05
D_0__Bacteria;D_1__Proteobacteria;D_2__Gammaproteobacteria;D_3__Xanthomonadales;D_4__Rhodanobacteraceae;D_5__Rhodanobacter	0	0	0	0	13	5.03525e-05
D_0__Bacteria;D_1__Spirochaetes;D_2__Spirochaetia;D_3__Spirochaetales;D_4__Spirochaetaceae;D_5__Treponema	0	0	0	0	13	5.03525e-05
D_0__Bacteria;D_1__Tenericutes;D_2__Mollicutes;D_3__Izimaplasmatales;D_4__Izimaplasmataceae;D_5__unidentified rumen bacterium RF3	0	0	0	0	13	5.03525e-05
D_0__Bacteria;D_1__Acidobacteria;D_2__Subgroup 22;__;__;__	0	0	0	0	12	4.64792e-05
D_0__Bacteria;D_1__Acidobacteria;D_2__Subgroup 6;D_3__uncultured microorganism;D_4__uncultured microorganism;D_5__uncultured microorganism	0	0	0	0	12	4.64792e-05
D_0__Bacteria;D_1__Actinobacteria;D_2__Acidimicrobiia;D_3__Microtrichales;D_4__Microtrichaceae;D_5__IMCC26207	0	0	0	0	12	4.64792e-05
D_0__Bacteria;D_1__Actinobacteria;D_2__Acidimicrobiia;D_3__uncultured;__;__	0	0	0	0	12	4.64792e-05
D_0__Bacteria;D_1__Bacteroidetes;D_2__Bacteroidia;D_3__Bacteroidales;D_4__Dysgonomonadaceae;D_5__Dysgonomonas	0	0	12	2.84772e-05	0	0
D_0__Bacteria;D_1__Bacteroidetes;D_2__Bacteroidia;D_3__Cytophagales;D_4__Cyclobacteriaceae;D_5__Lunatimonas	0	0	0	0	12	4.64792e-05
D_0__Bacteria;D_1__Bacteroidetes;D_2__Bacteroidia;D_3__Cytophagales;D_4__Hymenobacteraceae;D_5__Adhaeribacter	0	0	6	1.42386e-05	6	2.32396e-05
D_0__Bacteria;D_1__Chloroflexi;D_2__Anaerolineae;D_3__C10-SB1A;D_4__uncultured bacterium;D_5__uncultured bacterium	0	0	0	0	12	4.64792e-05
D_0__Bacteria;D_1__Chloroflexi;D_2__Chloroflexia;D_3__Thermomicrobiales;D_4__JG30-KF-CM45;D_5__metagenome	0	0	0	0	12	4.64792e-05
D_0__Bacteria;D_1__Chloroflexi;D_2__Chloroflexia;D_3__Thermomicrobiales;D_4__Thermomicrobiaceae;D_5__Nitrolancea	0	0	12	2.84772e-05	0	0
D_0__Bacteria;D_1__Chloroflexi;D_2__Dehalococcoidia;D_3__S085;D_4__bacterium YC-LK-LKJ27;D_5__bacterium YC-LK-LKJ27	0	0	0	0	12	4.64792e-05
D_0__Bacteria;D_1__FBP;D_2__metagenome;D_3__metagenome;D_4__metagenome;D_5__metagenome	0	0	0	0	12	4.64792e-05
D_0__Bacteria;D_1__Firmicutes;D_2__Bacilli;D_3__Bacillales;D_4__Staphylococcaceae;D_5__Nosocomiicoccus	0	0	0	0	12	4.64792e-05
D_0__Bacteria;D_1__Firmicutes;D_2__Clostridia;D_3__Clostridiales;D_4__Family XI;D_5__Ezakiella	0	0	0	0	12	4.64792e-05
D_0__Bacteria;D_1__Firmicutes;D_2__Clostridia;D_3__Clostridiales;D_4__Lachnospiraceae;D_5__Anaerostipes	0	0	0	0	12	4.64792e-05
D_0__Bacteria;D_1__Firmicutes;D_2__Clostridia;D_3__Clostridiales;D_4__Ruminococcaceae;D_5__DTU089	0	0	0	0	12	4.64792e-05
D_0__Bacteria;D_1__Fusobacteria;D_2__Fusobacteriia;D_3__Fusobacteriales;D_4__Leptotrichiaceae;D_5__Leptotrichia	12	5.62261e-05	0	0	0	0
D_0__Bacteria;D_1__Patescibacteria;D_2__Parcubacteria;D_3__Candidatus Nomurabacteria;__;__	12	5.62261e-05	0	0	0	0
D_0__Bacteria;D_1__Proteobacteria;D_2__Alphaproteobacteria;D_3__Tistrellales;D_4__Geminicoccaceae;D_5__Geminicoccus	0	0	0	0	12	4.64792e-05
D_0__Bacteria;D_1__Proteobacteria;D_2__Gammaproteobacteria;D_3__Aeromonadales;D_4__Succinivibrionaceae;D_5__Succinivibrionaceae UCG-002	0	0	0	0	12	4.64792e-05
D_0__Bacteria;D_1__Proteobacteria;D_2__Gammaproteobacteria;D_3__Betaproteobacteriales;D_4__Burkholderiaceae;D_5__Pseudorhodoferax	0	0	0	0	12	4.64792e-05
D_0__Bacteria;D_1__WPS-2;D_2__uncultured bacterium;D_3__uncultured bacterium;D_4__uncultured bacterium;D_5__uncultured bacterium	0	0	12	2.84772e-05	0	0
D_0__Bacteria;D_1__Acidobacteria;D_2__Subgroup 17;__;__;__	0	0	0	0	11	4.26059e-05
D_0__Bacteria;D_1__Actinobacteria;D_2__Actinobacteria;D_3__Frankiales;D_4__Acidothermaceae;D_5__Acidothermus	0	0	6	1.42386e-05	5	1.93663e-05
D_0__Bacteria;D_1__Bacteroidetes;D_2__Bacteroidia;D_3__Sphingobacteriales;D_4__NS11-12 marine group;D_5__uncultured bacterium	3	1.40565e-05	8	1.89848e-05	0	0
D_0__Bacteria;D_1__Bacteroidetes;D_2__Bacteroidia;D_3__Sphingobacteriales;D_4__Sphingobacteriaceae;D_5__Pelobium	0	0	0	0	0	0
D_0__Bacteria;D_1__FBP;D_2__uncultured Carnobacterium sp.;D_3__uncultured Carnobacterium sp.;D_4__uncultured Carnobacterium sp.;D_5__uncultured Carnobacterium sp.	0	0	0	0	11	4.26059e-05
D_0__Bacteria;D_1__Firmicutes;D_2__Bacilli;D_3__Bacillales;D_4__Bacillaceae;D_5__Geobacillus	0	0	0	0	11	4.26059e-05
D_0__Bacteria;D_1__Firmicutes;D_2__Bacilli;__;__;__	0	0	0	0	11	4.26059e-05
D_0__Bacteria;D_1__Firmicutes;D_2__Negativicutes;D_3__Selenomonadales;D_4__Veillonellaceae;D_5__Veillonellaceae UCG-001	0	0	0	0	11	4.26059e-05
D_0__Bacteria;D_1__Planctomycetes;D_2__Phycisphaerae;D_3__Tepidisphaerales;D_4__WD2101 soil group;D_5__planctomycete WWH14	0	0	0	0	11	4.26059e-05
D_0__Bacteria;D_1__Proteobacteria;D_2__Alphaproteobacteria;D_3__Acetobacterales;D_4__Acetobacteraceae;D_5__uncultured	0	0	0	0	11	4.26059e-05
D_0__Bacteria;D_1__Proteobacteria;D_2__Alphaproteobacteria;D_3__Rhizobiales;D_4__D05-2;D_5__uncultured bacterium	0	0	0	0	11	4.26059e-05
D_0__Bacteria;D_1__Proteobacteria;D_2__Gammaproteobacteria;D_3__Betaproteobacteriales;D_4__Burkholderiaceae;D_5__Alcaligenes	11	5.15406e-05	0	0	0	0
D_0__Bacteria;D_1__Proteobacteria;D_2__Gammaproteobacteria;D_3__Nitrosococcales;D_4__Nitrosococcaceae;D_5__Cm1-21	0	0	0	0	11	4.26059e-05
D_0__Bacteria;D_1__Spirochaetes;D_2__Spirochaetia;D_3__Spirochaetales;D_4__Spirochaetaceae;D_5__Sphaerochaeta	0	0	0	0	11	4.26059e-05
D_0__Bacteria;D_1__Acidobacteria;D_2__Holophagae;D_3__Subgroup 7;D_4__uncultured Desulfovirga sp.;D_5__uncultured Desulfovirga sp.	0	0	0	0	10	3.87327e-05
D_0__Bacteria;D_1__Bacteroidetes;D_2__Bacteroidia;D_3__Bacteroidales;D_4__Bacteroidales UCG-001;D_5__uncultured rumen bacterium	0	0	0	0	10	3.87327e-05
D_0__Bacteria;D_1__Bacteroidetes;D_2__Bacteroidia;D_3__Sphingobacteriales;D_4__AKYH767;__	0	0	0	0	10	3.87327e-05
D_0__Bacteria;D_1__Bacteroidetes;D_2__Rhodothermia;D_3__Rhodothermales;D_4__Rhodothermaceae;D_5__metagenome	0	0	0	0	10	3.87327e-05
D_0__Bacteria;D_1__Chloroflexi;D_2__TK10;D_3__metagenome;D_4__metagenome;D_5__metagenome	0	0	0	0	10	3.87327e-05
D_0__Bacteria;D_1__Firmicutes;D_2__Clostridia;D_3__Clostridiales;D_4__Lachnospiraceae;D_5__Acetatifactor	0	0	0	0	10	3.87327e-05
D_0__Bacteria;D_1__Firmicutes;D_2__Clostridia;D_3__Clostridiales;D_4__Peptostreptococcaceae;D_5__Peptoanaerobacter	0	0	0	0	10	3.87327e-05
D_0__Bacteria;D_1__Firmicutes;D_2__Clostridia;D_3__Clostridiales;D_4__Ruminococcaceae;D_5__Butyricicoccus	0	0	0	0	10	3.87327e-05
D_0__Bacteria;D_1__Patescibacteria;D_2__Parcubacteria;D_3__Candidatus Azambacteria;D_4__Parcubacteria bacterium C7867-005;D_5__Parcubacteria bacterium C7867-005	0	0	0	0	10	3.87327e-05
D_0__Bacteria;D_1__Patescibacteria;D_2__Parcubacteria;D_3__Candidatus Azambacteria;D_4__uncultured bacterium;D_5__uncultured bacterium	0	0	0	0	10	3.87327e-05
D_0__Bacteria;D_1__Proteobacteria;D_2__Alphaproteobacteria;D_3__Reyranellales;D_4__Reyranellaceae;D_5__uncultured	0	0	0	0	10	3.87327e-05
D_0__Bacteria;D_1__Proteobacteria;D_2__Alphaproteobacteria;D_3__Rhizobiales;D_4__Hyphomicrobiaceae;D_5__Pedomicrobium	0	0	0	0	10	3.87327e-05
D_0__Bacteria;D_1__Proteobacteria;D_2__Deltaproteobacteria;D_3__Myxococcales;D_4__BIrii41;D_5__uncultured delta proteobacterium	0	0	0	0	10	3.87327e-05
D_0__Bacteria;D_1__Proteobacteria;D_2__Deltaproteobacteria;D_3__Oligoflexales;D_4__0319-6G20;D_5__uncultured Bacteriovorax sp.	0	0	0	0	10	3.87327e-05
D_0__Bacteria;D_1__Proteobacteria;D_2__Deltaproteobacteria;__;__;__	0	0	0	0	10	3.87327e-05
D_0__Bacteria;D_1__Proteobacteria;D_2__Gammaproteobacteria;D_3__Alteromonadales;D_4__Alteromonadaceae;D_5__Rheinheimera	10	4.68551e-05	0	0	0	0
D_0__Bacteria;D_1__Proteobacteria;D_2__Gammaproteobacteria;D_3__Betaproteobacteriales;D_4__Burkholderiaceae;D_5__Undibacterium	0	0	0	0	10	3.87327e-05
D_0__Bacteria;D_1__Proteobacteria;D_2__Gammaproteobacteria;D_3__CCD24;__;__	0	0	0	0	10	3.87327e-05
D_0__Bacteria;D_1__Proteobacteria;D_2__Gammaproteobacteria;D_3__Pseudomonadales;D_4__Moraxellaceae;D_5__Cavicella	0	0	0	0	10	3.87327e-05
D_0__Bacteria;D_1__Actinobacteria;D_2__Actinobacteria;D_3__Propionibacteriales;D_4__Nocardioidaceae;D_5__uncultured	0	0	9	2.13579e-05	0	0
D_0__Bacteria;D_1__Actinobacteria;D_2__Coriobacteriia;D_3__Coriobacteriales;D_4__Atopobiaceae;D_5__Olsenella	0	0	0	0	9	3.48594e-05
D_0__Bacteria;D_1__Bacteroidetes;D_2__Bacteroidia;D_3__Bacteroidetes VC2.1 Bac22;Ambiguous_taxa;Ambiguous_taxa	0	0	0	0	0	0
D_0__Bacteria;D_1__Bacteroidetes;D_2__Bacteroidia;D_3__Cytophagales;D_4__Cyclobacteriaceae;D_5__Marinoscillum	9	4.21696e-05	0	0	0	0
D_0__Bacteria;D_1__Chloroflexi;D_2__Chloroflexia;D_3__Thermomicrobiales;D_4__JG30-KF-CM45;D_5__uncultured soil bacterium	0	0	0	0	9	3.48594e-05
D_0__Bacteria;D_1__Cyanobacteria;D_2__Melainabacteria;D_3__Obscuribacterales;D_4__metagenome;D_5__metagenome	9	4.21696e-05	0	0	0	0
D_0__Bacteria;D_1__Cyanobacteria;D_2__Sericytochromatia;D_3__metagenome;D_4__metagenome;D_5__metagenome	9	4.21696e-05	0	0	0	0
D_0__Bacteria;D_1__Firmicutes;D_2__Clostridia;D_3__Clostridiales;D_4__Ruminococcaceae;D_5__Flavonifractor	0	0	0	0	9	3.48594e-05
D_0__Bacteria;D_1__Firmicutes;D_2__Negativicutes;D_3__Selenomonadales;D_4__Veillonellaceae;D_5__Dendrosporobacter	0	0	0	0	9	3.48594e-05
D_0__Bacteria;D_1__Firmicutes;D_2__Negativicutes;D_3__Selenomonadales;D_4__Veillonellaceae;D_5__Quinella	0	0	0	0	9	3.48594e-05
D_0__Bacteria;D_1__Lentisphaerae;D_2__Lentisphaeria;D_3__Victivallales;D_4__Victivallaceae;D_5__uncultured rumen bacterium	0	0	0	0	9	3.48594e-05
D_0__Bacteria;D_1__Proteobacteria;D_2__Alphaproteobacteria;D_3__Rhizobiales;D_4__D05-2;D_5__metagenome	0	0	0	0	9	3.48594e-05
D_0__Bacteria;D_1__Proteobacteria;D_2__Gammaproteobacteria;D_3__Betaproteobacteriales;D_4__Burkholderiaceae;D_5__AAP99	0	0	0	0	9	3.48594e-05
D_0__Bacteria;D_1__Proteobacteria;D_2__Gammaproteobacteria;D_3__Betaproteobacteriales;D_4__SC-I-84;D_5__uncultured bacterium	0	0	0	0	9	3.48594e-05
D_0__Bacteria;D_1__Proteobacteria;D_2__Gammaproteobacteria;D_3__Enterobacteriales;D_4__Enterobacteriaceae;D_5__Arsenophonus	0	0	0	0	9	3.48594e-05
D_0__Bacteria;D_1__Spirochaetes;D_2__Spirochaetia;D_3__Spirochaetales;D_4__Spirochaetaceae;D_5__Termite Treponema cluster	0	0	0	0	9	3.48594e-05
D_0__Bacteria;D_1__Bacteroidetes;D_2__Bacteroidia;D_3__Bacteroidales;D_4__Paludibacteraceae;D_5__H1	0	0	0	0	8	3.09861e-05
D_0__Bacteria;D_1__Bacteroidetes;D_2__Bacteroidia;D_3__Cytophagales;D_4__Microscillaceae;D_5__OLB12	8	3.74841e-05	0	0	0	0
D_0__Bacteria;D_1__Bacteroidetes;D_2__Bacteroidia;D_3__Flavobacteriales;__;__	0	0	0	0	8	3.09861e-05
D_0__Bacteria;D_1__Bacteroidetes;D_2__Bacteroidia;D_3__Sphingobacteriales;D_4__Sphingobacteriaceae;D_5__Anseongella	0	0	8	1.89848e-05	0	0
D_0__Bacteria;D_1__Chlamydiae;D_2__Chlamydiae;D_3__Chlamydiales;D_4__Simkaniaceae;D_5__Candidatus Rhabdochlamydia	0	0	0	0	8	3.09861e-05
D_0__Bacteria;D_1__Cyanobacteria;D_2__Melainabacteria;D_3__Gastranaerophilales;Ambiguous_taxa;Ambiguous_taxa	0	0	8	1.89848e-05	0	0
D_0__Bacteria;D_1__Firmicutes;D_2__Clostridia;D_3__Clostridiales;D_4__Family XIII;__	0	0	0	0	8	3.09861e-05
D_0__Bacteria;D_1__Firmicutes;D_2__Negativicutes;D_3__Selenomonadales;D_4__Acidaminococcaceae;D_5__Succiniclasticum	0	0	0	0	8	3.09861e-05
D_0__Bacteria;D_1__Firmicutes;D_2__Negativicutes;D_3__Selenomonadales;D_4__Veillonellaceae;D_5__Sporomusa	0	0	0	0	8	3.09861e-05
D_0__Bacteria;D_1__Fusobacteria;D_2__Fusobacteriia;D_3__Fusobacteriales;D_4__Fusobacteriaceae;D_5__Cetobacterium	0	0	0	0	8	3.09861e-05
D_0__Bacteria;D_1__Proteobacteria;D_2__Alphaproteobacteria;D_3__Tistrellales;D_4__Geminicoccaceae;D_5__Candidatus Alysiosphaera	0	0	3	7.1193e-06	5	1.93663e-05
D_0__Bacteria;D_1__Proteobacteria;D_2__Gammaproteobacteria;D_3__Betaproteobacteriales;D_4__TRA3-20;__	0	0	0	0	8	3.09861e-05
D_0__Bacteria;D_1__Tenericutes;D_2__Mollicutes;D_3__Mollicutes RF39;D_4__uncultured rumen bacterium;D_5__uncultured rumen bacterium	0	0	0	0	8	3.09861e-05
D_0__Bacteria;D_1__Verrucomicrobia;D_2__Verrucomicrobiae;D_3__Opitutales;D_4__Opitutaceae;D_5__Alterococcus	0	0	8	1.89848e-05	0	0
D_0__Bacteria;D_1__Actinobacteria;D_2__Coriobacteriia;D_3__Coriobacteriales;D_4__Eggerthellaceae;D_5__Asaccharobacter	0	0	0	0	7	2.71129e-05
D_0__Bacteria;D_1__Bacteroidetes;D_2__Bacteroidia;D_3__Bacteroidales;D_4__Porphyromonadaceae;D_5__Porphyromonas	0	0	0	0	7	2.71129e-05
D_0__Bacteria;D_1__Bacteroidetes;D_2__Bacteroidia;D_3__Cytophagales;D_4__Spirosomaceae;D_5__Persicitalea	7	3.27986e-05	0	0	0	0
D_0__Bacteria;D_1__Chloroflexi;D_2__Chloroflexia;D_3__Chloroflexales;D_4__Herpetosiphonaceae;D_5__Herpetosiphon	0	0	0	0	7	2.71129e-05
D_0__Bacteria;D_1__FBP;D_2__uncultured soil bacterium;D_3__uncultured soil bacterium;D_4__uncultured soil bacterium;D_5__uncultured soil bacterium	0	0	0	0	7	2.71129e-05
D_0__Bacteria;D_1__Firmicutes;D_2__Clostridia;D_3__Clostridiales;D_4__Family XIII;D_5__Anaerovorax	0	0	0	0	7	2.71129e-05
D_0__Bacteria;D_1__Firmicutes;D_2__Negativicutes;D_3__Selenomonadales;D_4__Veillonellaceae;D_5__Anaerovibrio	0	0	0	0	7	2.71129e-05
D_0__Bacteria;D_1__Proteobacteria;D_2__Alphaproteobacteria;D_3__Caulobacterales;D_4__Hyphomonadaceae;D_5__Hirschia	0	0	0	0	7	2.71129e-05
D_0__Bacteria;D_1__Proteobacteria;D_2__Alphaproteobacteria;D_3__Rhodospirillales;D_4__Magnetospirillaceae;D_5__uncultured	0	0	0	0	7	2.71129e-05
D_0__Bacteria;D_1__Proteobacteria;D_2__Deltaproteobacteria;D_3__Desulfovibrionales;D_4__Desulfovibrionaceae;D_5__Desulfovibrio	0	0	0	0	7	2.71129e-05
D_0__Bacteria;D_1__Proteobacteria;D_2__Deltaproteobacteria;D_3__Myxococcales;D_4__Archangiaceae;D_5__Anaeromyxobacter	0	0	0	0	7	2.71129e-05
D_0__Bacteria;D_1__Proteobacteria;D_2__Gammaproteobacteria;D_3__Gammaproteobacteria Incertae Sedis;D_4__Unknown Family;D_5__Candidatus Ovatusbacter	0	0	0	0	0	0
D_0__Bacteria;D_1__Tenericutes;D_2__Mollicutes;D_3__Izimaplasmatales;D_4__uncultured rumen bacterium;D_5__uncultured rumen bacterium	0	0	0	0	7	2.71129e-05
D_0__Bacteria;D_1__Verrucomicrobia;D_2__Verrucomicrobiae;D_3__Pedosphaerales;D_4__Pedosphaeraceae;D_5__metagenome	0	0	0	0	7	2.71129e-05
D_0__Bacteria;D_1__Actinobacteria;D_2__Actinobacteria;D_3__Corynebacteriales;D_4__Nocardiaceae;__	0	0	0	0	0	0
D_0__Bacteria;D_1__Bacteroidetes;D_2__Bacteroidia;D_3__Chitinophagales;D_4__37-13;__	0	0	0	0	6	2.32396e-05
D_0__Bacteria;D_1__Bacteroidetes;D_2__Bacteroidia;D_3__Cytophagales;D_4__Spirosomaceae;D_5__Runella	0	0	0	0	6	2.32396e-05
D_0__Bacteria;D_1__Bacteroidetes;D_2__Bacteroidia;D_3__Flavobacteriales;D_4__Flavobacteriaceae;D_5__Salegentibacter	0	0	0	0	0	0
D_0__Bacteria;D_1__Chloroflexi;D_2__Chloroflexia;D_3__Kallotenuales;D_4__AKIW781;D_5__uncultured endolithic bacterium	0	0	0	0	6	2.32396e-05
D_0__Bacteria;D_1__Epsilonbacteraeota;D_2__Campylobacteria;D_3__Campylobacterales;__;__	0	0	0	0	6	2.32396e-05
D_0__Bacteria;D_1__Firmicutes;D_2__Bacilli;D_3__Bacillales;__;__	0	0	0	0	6	2.32396e-05
D_0__Bacteria;D_1__Firmicutes;D_2__Clostridia;D_3__Clostridiales;D_4__Lachnospiraceae;D_5__Lachnospira	0	0	6	1.42386e-05	0	0
D_0__Bacteria;D_1__Patescibacteria;D_2__Microgenomatia;D_3__Candidatus Woykebacteria;D_4__uncultured bacterium;D_5__uncultured bacterium	0	0	0	0	6	2.32396e-05
D_0__Bacteria;D_1__Patescibacteria;D_2__Parcubacteria;D_3__Candidatus Azambacteria;__;__	0	0	0	0	6	2.32396e-05
D_0__Bacteria;D_1__Planctomycetes;D_2__Planctomycetacia;D_3__Planctomycetales;D_4__Gimesiaceae;D_5__uncultured	0	0	6	1.42386e-05	0	0
D_0__Bacteria;D_1__Proteobacteria;D_2__Alphaproteobacteria;D_3__Paracaedibacterales;D_4__Paracaedibacteraceae;D_5__Candidatus Paracaedibacter	0	0	0	0	6	2.32396e-05
D_0__Bacteria;D_1__Proteobacteria;D_2__Deltaproteobacteria;D_3__Myxococcales;__;__	0	0	0	0	6	2.32396e-05
D_0__Bacteria;D_1__Proteobacteria;D_2__Gammaproteobacteria;D_3__Cardiobacteriales;D_4__Wohlfahrtiimonadaceae;__	6	2.81131e-05	0	0	0	0
D_0__Bacteria;D_1__Tenericutes;D_2__Mollicutes;D_3__Mollicutes RF39;D_4__gut metagenome;D_5__gut metagenome	0	0	0	0	6	2.32396e-05
D_0__Bacteria;D_1__Verrucomicrobia;D_2__Verrucomicrobiae;D_3__Opitutales;D_4__Opitutaceae;D_5__Opitutus	0	0	0	0	6	2.32396e-05
D_0__Archaea;D_1__Thaumarchaeota;D_2__Nitrososphaeria;D_3__Nitrososphaerales;D_4__Nitrososphaeraceae;__	0	0	5	1.18655e-05	0	0
D_0__Bacteria;D_1__Actinobacteria;D_2__Acidimicrobiia;D_3__uncultured;D_4__metagenome;D_5__metagenome	0	0	0	0	5	1.93663e-05
D_0__Bacteria;D_1__Bacteroidetes;D_2__Bacteroidia;D_3__Bacteroidales;D_4__Paludibacteraceae;D_5__uncultured	0	0	0	0	5	1.93663e-05
D_0__Bacteria;D_1__Chloroflexi;D_2__Anaerolineae;D_3__SBR1031;D_4__A4b;D_5__uncultured sludge bacterium S14	0	0	5	1.18655e-05	0	0
D_0__Bacteria;D_1__Dependentiae;D_2__Babeliae;D_3__Babeliales;D_4__UBA12409;__	0	0	0	0	5	1.93663e-05
D_0__Bacteria;D_1__Patescibacteria;D_2__ABY1;D_3__Candidatus Buchananbacteria;D_4__metagenome;D_5__metagenome	0	0	5	1.18655e-05	0	0
D_0__Bacteria;D_1__Patescibacteria;D_2__Parcubacteria;D_3__Candidatus Yanofskybacteria;D_4__uncultured bacterium;D_5__uncultured bacterium	0	0	5	1.18655e-05	0	0
D_0__Bacteria;D_1__Patescibacteria;D_2__Parcubacteria;__;__;__	0	0	0	0	5	1.93663e-05
D_0__Bacteria;D_1__Patescibacteria;D_2__Saccharimonadia;D_3__Saccharimonadales;D_4__metagenome;D_5__metagenome	0	0	0	0	5	1.93663e-05
D_0__Bacteria;D_1__Planctomycetes;D_2__Phycisphaerae;D_3__Phycisphaerales;D_4__Phycisphaeraceae;D_5__uncultured	0	0	5	1.18655e-05	0	0
D_0__Bacteria;D_1__Proteobacteria;D_2__Alphaproteobacteria;D_3__Rickettsiales;D_4__Mitochondria;D_5__Colubraria reticulata	5	2.34275e-05	0	0	0	0
D_0__Bacteria;D_1__Proteobacteria;D_2__Deltaproteobacteria;Ambiguous_taxa;D_4__uncultured delta proteobacterium;D_5__uncultured delta proteobacterium	0	0	0	0	5	1.93663e-05
D_0__Bacteria;D_1__Proteobacteria;D_2__Gammaproteobacteria;D_3__Betaproteobacteriales;D_4__Methylophilaceae;D_5__Methylophilus	0	0	5	1.18655e-05	0	0
D_0__Bacteria;D_1__Actinobacteria;D_2__Coriobacteriia;D_3__Coriobacteriales;__;__	0	0	0	0	4	1.54931e-05
D_0__Bacteria;D_1__Bacteroidetes;D_2__Bacteroidia;D_3__Bacteroidales;D_4__Prevotellaceae;D_5__Prevotella 2	0	0	4	9.49239e-06	0	0
D_0__Bacteria;D_1__Cyanobacteria;D_2__Sericytochromatia;D_3__uncultured cyanobacterium;D_4__uncultured cyanobacterium;D_5__uncultured cyanobacterium	0	0	0	0	4	1.54931e-05
D_0__Bacteria;D_1__Firmicutes;D_2__Bacilli;D_3__Bacillales;D_4__Pasteuriaceae;D_5__Pasteuria	4	1.8742e-05	0	0	0	0
D_0__Bacteria;D_1__Firmicutes;D_2__Erysipelotrichia;D_3__Erysipelotrichales;D_4__Erysipelotrichaceae;D_5__Candidatus Stoquefichus	0	0	0	0	4	1.54931e-05
D_0__Bacteria;D_1__Patescibacteria;D_2__Berkelbacteria;__;__;__	4	1.8742e-05	0	0	0	0
D_0__Bacteria;D_1__Proteobacteria;D_2__Alphaproteobacteria;D_3__Micropepsales;D_4__Micropepsaceae;D_5__Micropepsis	0	0	0	0	4	1.54931e-05
D_0__Bacteria;D_1__Proteobacteria;D_2__Alphaproteobacteria;D_3__Rickettsiales;D_4__Mitochondria;D_5__Choreocolax polysiphoniae	0	0	0	0	4	1.54931e-05
D_0__Bacteria;D_1__Proteobacteria;D_2__Gammaproteobacteria;D_3__Enterobacteriales;D_4__Enterobacteriaceae;D_5__endosymbionts8	0	0	0	0	4	1.54931e-05
D_0__Bacteria;D_1__Tenericutes;D_2__Mollicutes;D_3__EMP-G18;D_4__uncultured Mollicutes bacterium;D_5__uncultured Mollicutes bacterium	0	0	0	0	4	1.54931e-05
D_0__Bacteria;D_1__Proteobacteria;D_2__Alphaproteobacteria;D_3__Rhodospirillales;D_4__uncultured;D_5__unidentified rumen bacterium RF32	0	0	0	0	2	7.74653e-06
D_0__Bacteria;D_1__Proteobacteria;D_2__Gammaproteobacteria;D_3__Betaproteobacteriales;D_4__B1-7BS;__	0	0	0	0	0	0
						0
	213424	1	421390	1	258180	1
#OTU ID
Location
Habitat
SampleID
D_0__Bacteria;D_1__Proteobacteria;D_2__Alphaproteobacteria;D_3__Rickettsiales;D_4__Anaplasmataceae;D_5__Wolbachia	103085	0.483006	305570	0.725148	0	0
D_0__Bacteria;__;__;__;__;__	8531	0.0399721	14697	0.0348774	25599	0.0991518
D_0__Bacteria;D_1__Proteobacteria;D_2__Gammaproteobacteria;D_3__Pseudomonadales;D_4__Moraxellaceae;D_5__Acinetobacter	13487	0.0631935	2490	0.00590902	8408	0.0325664
D_0__Bacteria;D_1__Actinobacteria;D_2__Actinobacteria;D_3__Pseudonocardiales;D_4__Pseudonocardiaceae;D_5__Actinomycetospora	1239	0.00580535	9706	0.0230333	7573	0.0293322
D_0__Bacteria;D_1__Proteobacteria;D_2__Gammaproteobacteria;D_3__Pseudomonadales;D_4__Pseudomonadaceae;D_5__Pseudomonas	12785	0.0599042	3078	0.0073044	2591	0.0100356
D_0__Bacteria;D_1__Actinobacteria;D_2__Actinobacteria;D_3__Streptomycetales;D_4__Streptomycetaceae;D_5__Streptomyces	1284	0.00601619	5815	0.0137996	10018	0.0388024
D_0__Bacteria;D_1__Actinobacteria;D_2__Actinobacteria;D_3__Pseudonocardiales;D_4__Pseudonocardiaceae;D_5__Pseudonocardia	196	0.00091836	7964	0.0188994	7715	0.0298823
D_0__Bacteria;D_1__Bacteroidetes;D_2__Bacteroidia;D_3__Flavobacteriales;D_4__Flavobacteriaceae;D_5__Flavobacterium	10746	0.0503505	1521	0.00360948	868	0.003362
D_0__Bacteria;D_1__Actinobacteria;D_2__Actinobacteria;D_3__Corynebacteriales;D_4__Dietziaceae;D_5__Dietzia	2609	0.0122245	8444	0.0200384	276	0.00106902
D_0__Bacteria;D_1__Actinobacteria;D_2__Actinobacteria;D_3__Pseudonocardiales;D_4__Pseudonocardiaceae;__	168	0.000787165	6727	0.0159638	5350	0.020722
D_0__Bacteria;D_1__Bacteroidetes;D_2__Bacteroidia;D_3__Sphingobacteriales;D_4__Sphingobacteriaceae;D_5__Sphingobacterium	9420	0.0441375	1222	0.00289993	554	0.00214579
D_0__Bacteria;D_1__Bacteroidetes;D_2__Bacteroidia;D_3__Bacteroidales;D_4__Muribaculaceae;D_5__uncultured bacterium	12	5.62261e-05	944	0.00224021	8018	0.0310559
D_0__Bacteria;D_1__Actinobacteria;D_2__Actinobacteria;D_3__Propionibacteriales;D_4__Nocardioidaceae;__	512	0.00239898	6996	0.0166022	775	0.00300178
D_0__Bacteria;D_1__Proteobacteria;D_2__Alphaproteobacteria;D_3__Rhizobiales;D_4__Rhizobiaceae;__	1210	0.00566947	408	0.000968224	5467	0.0211751
D_0__Bacteria;D_1__Actinobacteria;D_2__Actinobacteria;D_3__Micrococcales;D_4__Brevibacteriaceae;D_5__Brevibacterium	540	0.00253017	408	0.000968224	6526	0.0252769
D_0__Bacteria;D_1__Proteobacteria;D_2__Gammaproteobacteria;D_3__Enterobacteriales;D_4__Enterobacteriaceae;__	883	0.0041373	933	0.0022141	5750	0.0222713
D_0__Bacteria;D_1__Bacteroidetes;D_2__Bacteroidia;D_3__Flavobacteriales;D_4__Weeksellaceae;D_5__Empedobacter	5611	0.0262904	1852	0.00439498	12	4.64792e-05
D_0__Bacteria;D_1__Proteobacteria;D_2__Gammaproteobacteria;D_3__Xanthomonadales;D_4__Xanthomonadaceae;D_5__Stenotrophomonas	5656	0.0265012	1070	0.00253922	405	0.00156867
D_0__Bacteria;D_1__Bacteroidetes;D_2__Bacteroidia;D_3__Bacteroidales;D_4__Bacteroidaceae;D_5__Bacteroides	18	8.43392e-05	638	0.00151404	6348	0.0245875
D_0__Bacteria;D_1__Proteobacteria;D_2__Alphaproteobacteria;D_3__Sphingomonadales;D_4__Sphingomonadaceae;__	87	0.000407639	1377	0.00326776	4209	0.0163026
D_0__Bacteria;D_1__Proteobacteria;D_2__Alphaproteobacteria;D_3__Sphingomonadales;D_4__Sphingomonadaceae;D_5__Sphingomonas	289	0.00135411	751	0.0017822	4727	0.0183089
D_0__Bacteria;D_1__Proteobacteria;D_2__Gammaproteobacteria;D_3__Enterobacteriales;D_4__Enterobacteriaceae;D_5__Pectobacterium	0	0	0	0	6279	0.0243202
D_0__Bacteria;D_1__Actinobacteria;D_2__Actinobacteria;__;__;__	12	5.62261e-05	548	0.00130046	3169	0.0122744
D_0__Bacteria;D_1__Actinobacteria;D_2__Actinobacteria;D_3__Pseudonocardiales;D_4__Pseudonocardiaceae;D_5__Saccharopolyspora	355	0.00166336	4032	0.00956833	108	0.000418313
D_0__Bacteria;D_1__Actinobacteria;D_2__Actinobacteria;D_3__Corynebacteriales;D_4__Nocardiaceae;D_5__Gordonia	1023	0.00479328	1436	0.00340777	579	0.00224262
D_0__Bacteria;D_1__Actinobacteria;D_2__Actinobacteria;D_3__Propionibacteriales;D_4__Nocardioidaceae;D_5__Nocardioides	44	0.000206162	384	0.00091127	3784	0.0146564
D_0__Bacteria;D_1__Firmicutes;D_2__Bacilli;D_3__Bacillales;D_4__Staphylococcaceae;D_5__Staphylococcus	646	0.00302684	925	0.00219512	762	0.00295143
D_0__Bacteria;D_1__Actinobacteria;D_2__Actinobacteria;D_3__Frankiales;D_4__Frankiaceae;D_5__Jatrophihabitans	96	0.000449809	1058	0.00251074	2319	0.00898211
D_0__Bacteria;D_1__Firmicutes;D_2__Bacilli;D_3__Bacillales;D_4__Bacillaceae;D_5__Bacillus	1614	0.00756241	2308	0.00547711	533	0.00206445
D_0__Bacteria;D_1__Bacteroidetes;D_2__Bacteroidia;D_3__Bacteroidales;D_4__Muribaculaceae;__	18	8.43392e-05	358	0.000849569	4026	0.0155938
D_0__Bacteria;D_1__Tenericutes;D_2__Mollicutes;D_3__Mycoplasmatales;D_4__Mycoplasmataceae;D_5__Mycoplasma	3704	0.0173551	683	0.00162083	0	0
D_0__Bacteria;D_1__Firmicutes;D_2__Bacilli;D_3__Lactobacillales;D_4__Lactobacillaceae;D_5__Lactobacillus	25	0.000117138	111	0.000263414	4173	0.0161631
D_0__Bacteria;D_1__Actinobacteria;D_2__Actinobacteria;D_3__Streptosporangiales;D_4__Nocardiopsaceae;D_5__Lipingzhangella	421	0.0019726	3691	0.00875911	0	0
D_0__Bacteria;D_1__Actinobacteria;D_2__Actinobacteria;D_3__Micrococcales;D_4__Dermacoccaceae;D_5__Flexivirga	115	0.000538833	1054	0.00250125	1730	0.00670075
D_0__Bacteria;D_1__Bacteroidetes;D_2__Bacteroidia;D_3__Bacteroidales;D_4__Rikenellaceae;D_5__Alistipes	0	0	160	0.000379696	3567	0.0138159
D_0__Bacteria;D_1__Bacteroidetes;D_2__Bacteroidia;D_3__Flavobacteriales;D_4__Weeksellaceae;D_5__Chryseobacterium	2362	0.0110672	458	0.00108688	814	0.00315284
D_0__Bacteria;D_1__Firmicutes;D_2__Clostridia;D_3__Clostridiales;D_4__Lachnospiraceae;__	0	0	5	1.18655e-05	3388	0.0131226
D_0__Bacteria;D_1__Proteobacteria;D_2__Gammaproteobacteria;D_3__Betaproteobacteriales;D_4__Burkholderiaceae;D_5__Comamonas	2583	0.0121027	685	0.00162557	86	0.000333101
D_0__Bacteria;D_1__Firmicutes;D_2__Clostridia;D_3__Clostridiales;D_4__Lachnospiraceae;D_5__Lachnospiraceae NK4A136 group	13	6.09116e-05	450	0.00106789	2710	0.0104966
D_0__Bacteria;D_1__Actinobacteria;D_2__Actinobacteria;D_3__Propionibacteriales;D_4__Nocardioidaceae;D_5__Marmoricola	0	0	278	0.000659721	1975	0.0076497
D_0__Bacteria;D_1__Actinobacteria;D_2__Actinobacteria;D_3__Streptosporangiales;D_4__Thermomonosporaceae;D_5__Actinomadura	57	0.000267074	1046	0.00248226	1810	0.00701061
D_0__Bacteria;D_1__Bacteroidetes;D_2__Bacteroidia;D_3__Sphingobacteriales;D_4__Sphingobacteriaceae;D_5__Mucilaginibacter	8	3.74841e-05	617	0.0014642	1741	0.00674336
D_0__Bacteria;D_1__Actinobacteria;D_2__Actinobacteria;D_3__Frankiales;__;__	26	0.000121823	331	0.000785496	1960	0.0075916
D_0__Bacteria;D_1__Actinobacteria;D_2__Actinobacteria;D_3__Corynebacteriales;D_4__Mycobacteriaceae;D_5__Mycobacterium	1501	0.00703295	334	0.000792615	778	0.0030134
D_0__Bacteria;D_1__Verrucomicrobia;D_2__Verrucomicrobiae;D_3__Verrucomicrobiales;D_4__Akkermansiaceae;D_5__Akkermansia	0	0	33	7.83123e-05	2583	0.0100046
D_0__Bacteria;D_1__Proteobacteria;D_2__Alphaproteobacteria;D_3__Caulobacterales;D_4__Caulobacteraceae;D_5__Brevundimonas	1880	0.00880876	265	0.000628871	431	0.00166938
D_0__Bacteria;D_1__Proteobacteria;D_2__Gammaproteobacteria;D_3__Enterobacteriales;D_4__Enterobacteriaceae;D_5__Providencia	2052	0.00961466	423	0.00100382	0	0
D_0__Bacteria;D_1__Proteobacteria;D_2__Gammaproteobacteria;D_3__Enterobacteriales;D_4__Enterobacteriaceae;D_5__Serratia	255	0.0011948	0	0	2176	0.00842823
D_0__Bacteria;D_1__Firmicutes;D_2__Clostridia;D_3__Clostridiales;D_4__Ruminococcaceae;D_5__Ruminococcaceae UCG-014	0	0	15	3.55965e-05	2194	0.00849795
D_0__Bacteria;D_1__Proteobacteria;D_2__Alphaproteobacteria;D_3__Rhizobiales;D_4__Rhizobiaceae;D_5__Allorhizobium-Neorhizobium-Pararhizobium-Rhizobium	573	0.0026848	81	0.000192221	1416	0.00548455
D_0__Bacteria;D_1__Actinobacteria;D_2__Actinobacteria;D_3__Pseudonocardiales;D_4__Pseudonocardiaceae;D_5__Crossiella	157	0.000735625	1788	0.0042431	0	0
D_0__Bacteria;D_1__Proteobacteria;D_2__Gammaproteobacteria;D_3__Salinisphaerales;D_4__Salinisphaeraceae;D_5__Salinisphaera	0	0	12	2.84772e-05	1464	0.00567046
D_0__Bacteria;D_1__Patescibacteria;D_2__Saccharimonadia;D_3__Saccharimonadales;__;__	859	0.00402485	141	0.000334607	780	0.00302115
D_0__Bacteria;D_1__Proteobacteria;D_2__Gammaproteobacteria;D_3__Betaproteobacteriales;D_4__Burkholderiaceae;D_5__Delftia	249	0.00116669	36	8.54315e-05	712	0.00275777
D_0__Bacteria;D_1__Bacteroidetes;D_2__Bacteroidia;D_3__Bacteroidales;D_4__Rikenellaceae;D_5__Rikenellaceae RC9 gut group	0	0	0	0	1654	0.00640638
D_0__Bacteria;D_1__Proteobacteria;D_2__Gammaproteobacteria;D_3__Xanthomonadales;D_4__Rhodanobacteraceae;D_5__Luteibacter	6	2.81131e-05	252	0.000598021	1170	0.00453172
D_0__Bacteria;D_1__Actinobacteria;D_2__Actinobacteria;D_3__Propionibacteriales;D_4__Nocardioidaceae;D_5__Aeromicrobium	0	0	153	0.000363084	1479	0.00572856
D_0__Bacteria;D_1__Bacteroidetes;D_2__Bacteroidia;D_3__Chitinophagales;D_4__Chitinophagaceae;D_5__uncultured	0	0	464	0.00110112	886	0.00343171
D_0__Bacteria;D_1__Bacteroidetes;D_2__Bacteroidia;D_3__Sphingobacteriales;D_4__Sphingobacteriaceae;__	0	0	225	0.000533947	1183	0.00458207
D_0__Bacteria;D_1__Actinobacteria;D_2__Actinobacteria;D_3__Propionibacteriales;D_4__Nocardioidaceae;D_5__Kribbella	0	0	281	0.000666841	921	0.00356728
D_0__Bacteria;D_1__Actinobacteria;D_2__Actinobacteria;D_3__Propionibacteriales;D_4__Propionibacteriaceae;__	21	9.83957e-05	317	0.000752272	897	0.00347432
D_0__Bacteria;D_1__Bacteroidetes;D_2__Bacteroidia;D_3__Bacteroidales;D_4__Prevotellaceae;D_5__Prevotella 1	0	0	0	0	1474	0.0057092
D_0__Bacteria;D_1__Proteobacteria;D_2__Alphaproteobacteria;D_3__Rhizobiales;D_4__Beijerinckiaceae;D_5__Methylobacterium	0	0	27	6.40737e-05	1365	0.00528701
D_0__Bacteria;D_1__Bacteroidetes;D_2__Bacteroidia;D_3__Bacteroidales;D_4__Muribaculaceae;D_5__uncultured Bacteroidales bacterium	37	0.000173364	540	0.00128147	464	0.0017972
D_0__Bacteria;D_1__Proteobacteria;D_2__Alphaproteobacteria;D_3__Rickettsiales;D_4__Rickettsiaceae;D_5__Rickettsia	0	0	0	0	1316	0.00509722
D_0__Bacteria;D_1__Bacteroidetes;D_2__Bacteroidia;D_3__Bacteroidales;D_4__Prevotellaceae;D_5__Prevotellaceae UCG-001	21	9.83957e-05	177	0.000420038	1114	0.00431482
D_0__Bacteria;D_1__Firmicutes;D_2__Clostridia;D_3__Clostridiales;D_4__Ruminococcaceae;__	0	0	9	2.13579e-05	1322	0.00512046
Unassigned;__;__;__;__;__	700	0.00327986	32	7.59392e-05	569	0.00220389
D_0__Bacteria;D_1__Actinobacteria;D_2__Actinobacteria;D_3__Corynebacteriales;D_4__Corynebacteriaceae;D_5__Corynebacterium 1	280	0.00131194	533	0.00126486	459	0.00177783
D_0__Bacteria;D_1__Firmicutes;D_2__Clostridia;D_3__Clostridiales;D_4__Ruminococcaceae;D_5__Ruminococcaceae UCG-005	0	0	0	0	1254	0.00485708
D_0__Bacteria;D_1__Actinobacteria;D_2__Actinobacteria;D_3__Streptosporangiales;D_4__Nocardiopsaceae;D_5__Nocardiopsis	0	0	1140	0.00270533	169	0.000654582
D_0__Bacteria;D_1__Proteobacteria;D_2__Gammaproteobacteria;D_3__Enterobacteriales;D_4__Enterobacteriaceae;D_5__Enterobacter	162	0.000759052	87	0.00020646	1027	0.00397784
D_0__Bacteria;D_1__Cyanobacteria;D_2__Oxyphotobacteria;D_3__Chloroplast;__;__	111	0.000520091	293	0.000695318	696	0.00269579
D_0__Bacteria;D_1__Proteobacteria;D_2__Alphaproteobacteria;D_3__Rhizobiales;D_4__Xanthobacteraceae;__	590	0.00276445	241	0.000571917	240	0.000929584
D_0__Bacteria;D_1__Actinobacteria;D_2__Actinobacteria;D_3__Corynebacteriales;D_4__Nocardiaceae;D_5__Williamsia	114	0.000534148	212	0.000503097	331	0.00128205
D_0__Bacteria;D_1__Proteobacteria;D_2__Alphaproteobacteria;D_3__Rhizobiales;D_4__Rhizobiaceae;D_5__Ochrobactrum	704	0.0032986	319	0.000757018	90	0.000348594
D_0__Bacteria;D_1__Planctomycetes;D_2__Planctomycetacia;D_3__Isosphaerales;D_4__Isosphaeraceae;D_5__Singulisphaera	0	0	91	0.000215952	660	0.00255636
D_0__Bacteria;D_1__Proteobacteria;D_2__Gammaproteobacteria;D_3__Betaproteobacteriales;D_4__Burkholderiaceae;D_5__Massilia	0	0	0	0	998	0.00386552
D_0__Bacteria;D_1__Firmicutes;D_2__Erysipelotrichia;D_3__Erysipelotrichales;D_4__Erysipelotrichaceae;D_5__Turicibacter	0	0	0	0	988	0.00382679
D_0__Bacteria;D_1__Actinobacteria;D_2__Actinobacteria;D_3__Micrococcales;D_4__Microbacteriaceae;D_5__Curtobacterium	0	0	82	0.000194594	949	0.00367573
D_0__Bacteria;D_1__Proteobacteria;D_2__Gammaproteobacteria;D_3__Betaproteobacteriales;D_4__Burkholderiaceae;D_5__Achromobacter	765	0.00358441	90	0.000213579	82	0.000317608
D_0__Bacteria;D_1__Bacteroidetes;D_2__Bacteroidia;D_3__Cytophagales;D_4__Spirosomaceae;D_5__Spirosoma	0	0	310	0.000735661	599	0.00232009
D_0__Bacteria;D_1__Actinobacteria;D_2__Actinobacteria;D_3__Micrococcales;D_4__Micrococcaceae;D_5__Glutamicibacter	782	0.00366407	0	0	130	0.000503525
D_0__Bacteria;D_1__Proteobacteria;D_2__Gammaproteobacteria;D_3__Betaproteobacteriales;D_4__Neisseriaceae;D_5__Vitreoscilla	826	0.00387023	69	0.000163744	0	0
D_0__Bacteria;D_1__Proteobacteria;D_2__Gammaproteobacteria;D_3__Xanthomonadales;D_4__Xanthomonadaceae;D_5__Lysobacter	754	0.00353287	146	0.000346472	0	0
D_0__Bacteria;D_1__Actinobacteria;D_2__Actinobacteria;D_3__Micrococcales;D_4__Micrococcaceae;__	887	0.00415605	0	0	0	0
D_0__Bacteria;D_1__Bacteroidetes;D_2__Bacteroidia;D_3__Bacteroidales;D_4__Marinifilaceae;D_5__Odoribacter	0	0	0	0	848	0.00328453
D_0__Bacteria;D_1__Actinobacteria;D_2__Actinobacteria;D_3__Propionibacteriales;D_4__Propionibacteriaceae;D_5__Cutibacterium	0	0	0	0	767	0.0029708
D_0__Bacteria;D_1__Firmicutes;D_2__Bacilli;D_3__Lactobacillales;D_4__Streptococcaceae;D_5__Lactococcus	102	0.000477922	322	0.000764138	79	0.000305988
D_0__Bacteria;D_1__Proteobacteria;D_2__Alphaproteobacteria;D_3__Rhodobacterales;D_4__Rhodobacteraceae;D_5__Paracoccus	703	0.00329391	0	0	136	0.000526764
D_0__Bacteria;D_1__Firmicutes;D_2__Clostridia;D_3__Clostridiales;D_4__Ruminococcaceae;D_5__[Eubacterium] coprostanoligenes group	0	0	0	0	813	0.00314897
D_0__Bacteria;D_1__Actinobacteria;D_2__Thermoleophilia;D_3__Solirubrobacterales;D_4__Solirubrobacteraceae;D_5__Solirubrobacter	0	0	36	8.54315e-05	687	0.00266093
D_0__Bacteria;D_1__Proteobacteria;D_2__Alphaproteobacteria;D_3__Caulobacterales;D_4__Caulobacteraceae;D_5__uncultured	0	0	234	0.000555305	428	0.00165776
D_0__Bacteria;D_1__Bacteroidetes;D_2__Bacteroidia;D_3__Sphingobacteriales;D_4__Sphingobacteriaceae;D_5__Olivibacter	76	0.000356099	29	6.88199e-05	509	0.00197149
D_0__Bacteria;D_1__Proteobacteria;D_2__Gammaproteobacteria;D_3__Betaproteobacteriales;D_4__Burkholderiaceae;__	286	0.00134006	235	0.000557678	230	0.000890851
D_0__Bacteria;D_1__Proteobacteria;D_2__Gammaproteobacteria;D_3__Xanthomonadales;D_4__Rhodanobacteraceae;D_5__Dyella	0	0	16	3.79696e-05	603	0.00233558
D_0__Bacteria;D_1__Firmicutes;D_2__Clostridia;D_3__Clostridiales;D_4__Ruminococcaceae;D_5__Ruminococcaceae UCG-010	0	0	0	0	705	0.00273065
D_0__Bacteria;D_1__Proteobacteria;D_2__Gammaproteobacteria;D_3__Xanthomonadales;D_4__Xanthomonadaceae;D_5__Luteimonas	171	0.000801222	0	0	434	0.001681
D_0__Bacteria;D_1__Actinobacteria;D_2__Actinobacteria;D_3__Propionibacteriales;D_4__Propionibacteriaceae;D_5__Microlunatus	0	0	0	0	667	0.00258347
D_0__Bacteria;D_1__Chloroflexi;D_2__Chloroflexia;D_3__Thermomicrobiales;D_4__JG30-KF-CM45;D_5__uncultured bacterium	0	0	16	3.79696e-05	364	0.00140987
D_0__Bacteria;D_1__Bacteroidetes;D_2__Bacteroidia;D_3__Cytophagales;D_4__Hymenobacteraceae;D_5__Hymenobacter	0	0	58	0.00013764	507	0.00196375
D_0__Bacteria;D_1__Actinobacteria;D_2__Actinobacteria;D_3__Micrococcales;D_4__Microbacteriaceae;D_5__Microbacterium	174	0.000815279	114	0.000270533	177	0.000685568
D_0__Bacteria;D_1__Bacteroidetes;D_2__Bacteroidia;D_3__Sphingobacteriales;D_4__Sphingobacteriaceae;D_5__Pedobacter	60	0.000281131	67	0.000158998	472	0.00182818
D_0__Bacteria;D_1__Actinobacteria;D_2__Actinobacteria;D_3__Pseudonocardiales;D_4__Pseudonocardiaceae;D_5__Amycolatopsis	0	0	62	0.000147132	556	0.00215354
D_0__Bacteria;D_1__Firmicutes;D_2__Clostridia;D_3__Clostridiales;D_4__Ruminococcaceae;D_5__uncultured	0	0	16	3.79696e-05	639	0.00247502
D_0__Bacteria;D_1__Tenericutes;D_2__Mollicutes;D_3__Entomoplasmatales;D_4__Spiroplasmataceae;D_5__Spiroplasma	106	0.000496664	536	0.00127198	0	0
D_0__Bacteria;D_1__Bacteroidetes;D_2__Bacteroidia;D_3__Bacteroidales;D_4__Muribaculaceae;Ambiguous_taxa	0	0	0	0	626	0.00242466
D_0__Bacteria;D_1__Actinobacteria;D_2__Actinobacteria;D_3__Micrococcales;D_4__Dermabacteraceae;D_5__Brachybacterium	51	0.000238961	116	0.000275279	462	0.00178945
D_0__Bacteria;D_1__Proteobacteria;D_2__Alphaproteobacteria;D_3__Rhizobiales;D_4__Rhizobiaceae;D_5__Aureimonas	0	0	0	0	511	0.00197924
D_0__Bacteria;D_1__Planctomycetes;D_2__Planctomycetacia;D_3__Pirellulales;D_4__Pirellulaceae;D_5__uncultured	87	0.000407639	22	5.22082e-05	508	0.00196762
D_0__Bacteria;D_1__Patescibacteria;D_2__Saccharimonadia;D_3__Saccharimonadales;D_4__uncultured bacterium;D_5__uncultured bacterium	71	0.000332671	56	0.000132894	452	0.00175072
D_0__Bacteria;D_1__Planctomycetes;D_2__Planctomycetacia;D_3__Gemmatales;D_4__Gemmataceae;D_5__Gemmata	0	0	73	0.000173236	455	0.00176234
D_0__Bacteria;D_1__Firmicutes;D_2__Bacilli;D_3__Bacillales;D_4__Planococcaceae;D_5__Lysinibacillus	91	0.000426381	28	6.64468e-05	384	0.00148733
D_0__Bacteria;D_1__Firmicutes;D_2__Clostridia;D_3__Clostridiales;D_4__Clostridiales vadinBB60 group;D_5__uncultured bacterium	0	0	0	0	558	0.00216128
D_0__Bacteria;D_1__Proteobacteria;D_2__Alphaproteobacteria;D_3__Rhizobiales;D_4__Devosiaceae;D_5__Devosia	51	0.000238961	38	9.01777e-05	407	0.00157642
D_0__Bacteria;D_1__Proteobacteria;D_2__Alphaproteobacteria;D_3__Rhizobiales;D_4__Rhizobiaceae;D_5__Aliihoeflea	0	0	0	0	540	0.00209156
D_0__Bacteria;D_1__Verrucomicrobia;D_2__Verrucomicrobiae;D_3__Chthoniobacterales;D_4__Chthoniobacteraceae;D_5__Chthoniobacter	5	2.34275e-05	109	0.000258668	192	0.000743667
D_0__Bacteria;D_1__Tenericutes;D_2__Mollicutes;D_3__Anaeroplasmatales;D_4__Anaeroplasmataceae;D_5__Anaeroplasma	0	0	46	0.000109163	471	0.00182431
D_0__Bacteria;D_1__Firmicutes;D_2__Clostridia;D_3__Clostridiales;D_4__Lachnospiraceae;D_5__uncultured	0	0	0	0	526	0.00203734
D_0__Bacteria;D_1__Actinobacteria;D_2__Rubrobacteria;D_3__Rubrobacterales;D_4__Rubrobacteriaceae;D_5__Rubrobacter	18	8.43392e-05	247	0.000586155	239	0.000925711
D_0__Bacteria;D_1__Proteobacteria;D_2__Deltaproteobacteria;D_3__Bdellovibrionales;D_4__Bacteriovoracaceae;D_5__Peredibacter	308	0.00144314	43	0.000102043	127	0.000491905
D_0__Bacteria;D_1__Bacteroidetes;D_2__Bacteroidia;D_3__Chitinophagales;D_4__Chitinophagaceae;D_5__Chitinophaga	156	0.000730939	0	0	314	0.00121621
D_0__Bacteria;D_1__Actinobacteria;D_2__Actinobacteria;D_3__Frankiales;D_4__Sporichthyaceae;D_5__Sporichthya	0	0	88	0.000208833	379	0.00146797
D_0__Bacteria;D_1__Bacteroidetes;D_2__Bacteroidia;D_3__Bacteroidales;D_4__Prevotellaceae;D_5__Prevotellaceae UCG-003	0	0	0	0	466	0.00180494
D_0__Bacteria;D_1__Bacteroidetes;D_2__Bacteroidia;D_3__Chitinophagales;D_4__Chitinophagaceae;D_5__Parafilimonas	88	0.000412325	41	9.7297e-05	279	0.00108064
D_0__Bacteria;D_1__Firmicutes;D_2__Clostridia;D_3__Clostridiales;D_4__Lachnospiraceae;D_5__Blautia	0	0	32	7.59392e-05	413	0.00159966
D_0__Bacteria;D_1__Proteobacteria;D_2__Alphaproteobacteria;D_3__Rhizobiales;D_4__Beijerinckiaceae;D_5__1174-901-12	0	0	0	0	417	0.00161515
D_0__Bacteria;D_1__Actinobacteria;D_2__Actinobacteria;D_3__Micromonosporales;D_4__Micromonosporaceae;D_5__Stackebrandtia	0	0	198	0.000469874	230	0.000890851
D_0__Bacteria;D_1__Bacteroidetes;D_2__Bacteroidia;D_3__Bacteroidales;D_4__Muribaculaceae;D_5__uncultured organism	0	0	40	9.49239e-05	379	0.00146797
D_0__Bacteria;D_1__Bacteroidetes;D_2__Bacteroidia;D_3__Bacteroidales;D_4__Tannerellaceae;D_5__Parabacteroides	0	0	8	1.89848e-05	405	0.00156867
D_0__Bacteria;D_1__Bacteroidetes;D_2__Bacteroidia;D_3__Chitinophagales;D_4__Chitinophagaceae;D_5__Taibaiella	90	0.000421696	91	0.000215952	231	0.000894725
D_0__Bacteria;D_1__Acidobacteria;D_2__Acidobacteriia;D_3__Acidobacteriales;D_4__Acidobacteriaceae (Subgroup 1);D_5__Terriglobus	0	0	0	0	245	0.00094895
D_0__Bacteria;D_1__Bacteroidetes;D_2__Bacteroidia;D_3__Sphingobacteriales;D_4__Sphingobacteriaceae;D_5__Nubsella	0	0	322	0.000764138	74	0.000286622
D_0__Bacteria;D_1__Actinobacteria;D_2__Actinobacteria;D_3__Corynebacteriales;D_4__Nocardiaceae;D_5__Rhodococcus	143	0.000670028	29	6.88199e-05	192	0.000743667
D_0__Bacteria;D_1__Bacteroidetes;D_2__Bacteroidia;D_3__Bacteroidales;D_4__Muribaculaceae;D_5__uncultured Barnesiella sp.	0	0	0	0	390	0.00151057
D_0__Bacteria;D_1__Proteobacteria;D_2__Alphaproteobacteria;D_3__Sphingomonadales;D_4__Sphingomonadaceae;D_5__Sphingobium	0	0	0	0	389	0.0015067
D_0__Bacteria;D_1__Proteobacteria;D_2__Gammaproteobacteria;D_3__Betaproteobacteriales;D_4__Burkholderiaceae;D_5__Ralstonia	140	0.000655971	85	0.000201713	58	0.000224649
D_0__Bacteria;D_1__Firmicutes;D_2__Clostridia;D_3__Clostridiales;D_4__Lachnospiraceae;D_5__Roseburia	0	0	0	0	382	0.00147959
D_0__Bacteria;D_1__Proteobacteria;D_2__Alphaproteobacteria;D_3__Sphingomonadales;D_4__Sphingomonadaceae;D_5__Altererythrobacter	0	0	33	7.83123e-05	346	0.00134015
D_0__Bacteria;D_1__Actinobacteria;D_2__Actinobacteria;D_3__Micrococcales;D_4__Microbacteriaceae;__	0	0	129	0.00030613	200	0.000774653
D_0__Bacteria;D_1__Bacteroidetes;D_2__Bacteroidia;D_3__Bacteroidales;D_4__Prevotellaceae;D_5__Prevotellaceae UCG-004	0	0	0	0	373	0.00144473
D_0__Bacteria;D_1__Planctomycetes;D_2__Planctomycetacia;D_3__Gemmatales;D_4__Gemmataceae;D_5__uncultured	14	6.55971e-05	0	0	350	0.00135564
D_0__Bacteria;D_1__Proteobacteria;D_2__Alphaproteobacteria;D_3__Acetobacterales;D_4__Acetobacteraceae;D_5__Roseomonas	0	0	0	0	327	0.00126656
D_0__Bacteria;D_1__Proteobacteria;D_2__Gammaproteobacteria;D_3__Legionellales;D_4__Legionellaceae;D_5__Legionella	0	0	0	0	320	0.00123945
D_0__Bacteria;D_1__Verrucomicrobia;D_2__Verrucomicrobiae;D_3__Verrucomicrobiales;D_4__Rubritaleaceae;D_5__Luteolibacter	0	0	64	0.000151878	295	0.00114261
D_0__Bacteria;D_1__Proteobacteria;D_2__Alphaproteobacteria;D_3__Sphingomonadales;D_4__Sphingomonadaceae;D_5__Novosphingobium	0	0	24	5.69544e-05	309	0.00119684
D_0__Bacteria;D_1__Actinobacteria;D_2__Thermoleophilia;D_3__Solirubrobacterales;D_4__Solirubrobacteraceae;D_5__Conexibacter	0	0	37	8.78046e-05	227	0.000879232
D_0__Bacteria;D_1__Planctomycetes;D_2__Planctomycetacia;D_3__Pirellulales;D_4__Pirellulaceae;D_5__Pir4 lineage	143	0.000670028	19	4.50889e-05	179	0.000693315
D_0__Bacteria;D_1__Verrucomicrobia;D_2__Verrucomicrobiae;D_3__Chthoniobacterales;D_4__Chthoniobacteraceae;D_5__Candidatus Udaeobacter	0	0	0	0	336	0.00130142
D_0__Bacteria;D_1__Bacteroidetes;D_2__Bacteroidia;D_3__Bacteroidales;D_4__Rikenellaceae;D_5__dgA-11 gut group	0	0	0	0	315	0.00122008
D_0__Bacteria;D_1__Bacteroidetes;D_2__Bacteroidia;D_3__Flavobacteriales;D_4__Weeksellaceae;D_5__Cloacibacterium	0	0	130	0.000308503	119	0.000460919
D_0__Bacteria;D_1__Planctomycetes;D_2__Planctomycetacia;D_3__Isosphaerales;D_4__Isosphaeraceae;D_5__uncultured	29	0.00013588	78	0.000185102	206	0.000797893
D_0__Bacteria;D_1__Proteobacteria;D_2__Gammaproteobacteria;D_3__Betaproteobacteriales;D_4__Burkholderiaceae;D_5__Verticia	0	0	0	0	221	0.000855992
D_0__Bacteria;D_1__Acidobacteria;D_2__Blastocatellia (Subgroup 4);D_3__Blastocatellales;D_4__Blastocatellaceae;D_5__Blastocatella	0	0	3	7.1193e-06	267	0.00103416
D_0__Bacteria;D_1__Proteobacteria;D_2__Alphaproteobacteria;__;__;__	20	9.37102e-05	239	0.000567171	50	0.000193663
D_0__Bacteria;D_1__Proteobacteria;D_2__Alphaproteobacteria;D_3__Rhizobiales;D_4__Rhizobiaceae;D_5__Ensifer	312	0.00146188	0	0	0	0
D_0__Bacteria;D_1__Bacteroidetes;D_2__Bacteroidia;D_3__Bacteroidales;D_4__uncultured;D_5__uncultured Bacteroidales bacterium	0	0	0	0	307	0.00118909
D_0__Bacteria;D_1__Firmicutes;D_2__Clostridia;D_3__Clostridiales;D_4__Ruminococcaceae;D_5__Ruminiclostridium 5	0	0	0	0	307	0.00118909
D_0__Bacteria;D_1__Actinobacteria;D_2__Actinobacteria;D_3__Glycomycetales;D_4__Glycomycetaceae;D_5__Glycomyces	0	0	154	0.000365457	146	0.000565497
D_0__Bacteria;D_1__Planctomycetes;D_2__Phycisphaerae;D_3__Phycisphaerales;D_4__Phycisphaeraceae;D_5__SM1A02	42	0.000196791	0	0	257	0.00099543
D_0__Bacteria;D_1__Verrucomicrobia;D_2__Verrucomicrobiae;D_3__Chthoniobacterales;D_4__Xiphinematobacteraceae;D_5__Candidatus Xiphinematobacter	0	0	0	0	256	0.000991556
D_0__Bacteria;D_1__Deferribacteres;D_2__Deferribacteres;D_3__Deferribacterales;D_4__Deferribacteraceae;D_5__Mucispirillum	0	0	0	0	289	0.00111937
D_0__Bacteria;D_1__Bacteroidetes;D_2__Bacteroidia;D_3__Chitinophagales;D_4__Chitinophagaceae;__	0	0	7	1.66117e-05	199	0.00077078
D_0__Bacteria;D_1__Firmicutes;D_2__Clostridia;D_3__Clostridiales;D_4__Ruminococcaceae;D_5__Oscillibacter	0	0	11	2.61041e-05	282	0.00109226
D_0__Bacteria;D_1__Proteobacteria;D_2__Alphaproteobacteria;D_3__Rhizobiales;D_4__Beijerinckiaceae;D_5__Bosea	60	0.000281131	18	4.27158e-05	215	0.000832752
D_0__Bacteria;D_1__Proteobacteria;D_2__Gammaproteobacteria;D_3__Xanthomonadales;D_4__Xanthomonadaceae;D_5__Pseudoxanthomonas	91	0.000426381	9	2.13579e-05	187	0.000724301
D_0__Bacteria;D_1__Verrucomicrobia;D_2__Verrucomicrobiae;D_3__Chthoniobacterales;D_4__Chthoniobacteraceae;D_5__LD29	0	0	137	0.000325115	95	0.00036796
D_0__Bacteria;D_1__Proteobacteria;D_2__Alphaproteobacteria;D_3__Rickettsiales;D_4__Mitochondria;__	0	0	0	0	284	0.00110001
D_0__Bacteria;D_1__Proteobacteria;D_2__Alphaproteobacteria;D_3__Rhizobiales;D_4__Rhizobiaceae;D_5__Paenochrobactrum	282	0.00132131	0	0	0	0
D_0__Bacteria;D_1__Proteobacteria;D_2__Gammaproteobacteria;D_3__Enterobacteriales;D_4__Enterobacteriaceae;D_5__Pantoea	25	0.000117138	0	0	211	0.000817259
D_0__Bacteria;D_1__Patescibacteria;D_2__Saccharimonadia;D_3__Saccharimonadales;D_4__Saccharimonadaceae;D_5__Candidatus Saccharimonas	0	0	0	0	280	0.00108451
D_0__Bacteria;D_1__Proteobacteria;D_2__Gammaproteobacteria;D_3__Betaproteobacteriales;D_4__Burkholderiaceae;D_5__Diaphorobacter	278	0.00130257	0	0	0	0
D_0__Bacteria;D_1__Acidobacteria;D_2__Acidobacteriia;D_3__Solibacterales;D_4__Solibacteraceae (Subgroup 3);D_5__Bryobacter	27	0.000126509	101	0.000239683	127	0.000491905
D_0__Bacteria;D_1__Proteobacteria;D_2__Gammaproteobacteria;D_3__Xanthomonadales;D_4__Xanthomonadaceae;D_5__Xanthomonas	0	0	0	0	273	0.0010574
D_0__Bacteria;D_1__Planctomycetes;D_2__Planctomycetacia;D_3__Planctomycetales;D_4__Rubinisphaeraceae;D_5__Planctomicrobium	21	9.83957e-05	84	0.00019934	164	0.000635216
D_0__Bacteria;D_1__Actinobacteria;D_2__Actinobacteria;D_3__Micrococcales;D_4__Intrasporangiaceae;__	0	0	109	0.000258668	95	0.00036796
D_0__Bacteria;D_1__Actinobacteria;D_2__Thermoleophilia;D_3__Solirubrobacterales;__;__	0	0	0	0	259	0.00100318
D_0__Bacteria;D_1__Proteobacteria;D_2__Gammaproteobacteria;D_3__Enterobacteriales;D_4__Enterobacteriaceae;D_5__Escherichia-Shigella	18	8.43392e-05	0	0	121	0.000468665
D_0__Bacteria;D_1__Firmicutes;D_2__Clostridia;D_3__Clostridiales;D_4__Ruminococcaceae;D_5__Anaerotruncus	0	0	0	0	255	0.000987683
D_0__Bacteria;D_1__Proteobacteria;D_2__Alphaproteobacteria;D_3__Rhizobiales;D_4__uncultured;__	0	0	0	0	233	0.000902471
D_0__Bacteria;D_1__Planctomycetes;D_2__Planctomycetacia;D_3__Planctomycetales;D_4__uncultured;D_5__uncultured bacterium	0	0	0	0	250	0.000968317
D_0__Bacteria;D_1__Proteobacteria;D_2__Alphaproteobacteria;D_3__Micropepsales;D_4__Micropepsaceae;D_5__uncultured	0	0	0	0	214	0.000828879
D_0__Bacteria;D_1__Bacteroidetes;D_2__Bacteroidia;D_3__Bacteroidales;__;__	0	0	0	0	244	0.000945077
D_0__Bacteria;D_1__Bacteroidetes;D_2__Bacteroidia;D_3__Chitinophagales;D_4__Chitinophagaceae;D_5__Flavisolibacter	0	0	168	0.000398681	75	0.000290495
D_0__Bacteria;D_1__Proteobacteria;D_2__Alphaproteobacteria;D_3__Rhizobiales;D_4__Rhizobiaceae;D_5__uncultured	0	0	0	0	242	0.000937331
D_0__Bacteria;D_1__Proteobacteria;D_2__Gammaproteobacteria;D_3__Betaproteobacteriales;D_4__Burkholderiaceae;D_5__Parasutterella	0	0	0	0	240	0.000929584
D_0__Bacteria;D_1__Proteobacteria;D_2__Alphaproteobacteria;D_3__Rhizobiales;D_4__Beijerinckiaceae;D_5__Methylocella	0	0	93	0.000220698	146	0.000565497
D_0__Bacteria;D_1__Proteobacteria;__;__;__;__	0	0	79	0.000187475	158	0.000611976
D_0__Bacteria;D_1__Planctomycetes;D_2__Phycisphaerae;D_3__Tepidisphaerales;D_4__Tepidisphaeraceae;D_5__Tepidisphaera	0	0	0	0	164	0.000635216
D_0__Bacteria;D_1__Actinobacteria;D_2__Actinobacteria;D_3__Micrococcales;D_4__Promicromonosporaceae;__	0	0	0	0	234	0.000906344
D_0__Bacteria;D_1__Firmicutes;D_2__Clostridia;D_3__Clostridiales;D_4__Peptostreptococcaceae;__	0	0	0	0	233	0.000902471
D_0__Bacteria;D_1__Proteobacteria;D_2__Gammaproteobacteria;D_3__Betaproteobacteriales;D_4__Burkholderiaceae;D_5__Burkholderia-Caballeronia-Paraburkholderia	0	0	49	0.000116282	95	0.00036796
D_0__Bacteria;D_1__Firmicutes;D_2__Clostridia;D_3__Clostridiales;D_4__Lachnospiraceae;D_5__Lachnospiraceae UCG-001	0	0	0	0	230	0.000890851
D_0__Bacteria;D_1__Proteobacteria;D_2__Alphaproteobacteria;D_3__Rhizobiales;D_4__Beijerinckiaceae;D_5__Psychroglaciecola	0	0	23	5.45813e-05	143	0.000553877
D_0__Bacteria;D_1__Planctomycetes;D_2__Phycisphaerae;D_3__Tepidisphaerales;D_4__WD2101 soil group;D_5__uncultured bacterium	0	0	50	0.000118655	152	0.000588737
D_0__Bacteria;D_1__Firmicutes;D_2__Negativicutes;D_3__Selenomonadales;D_4__Acidaminococcaceae;D_5__Phascolarctobacterium	0	0	0	0	224	0.000867612
D_0__Bacteria;D_1__Proteobacteria;D_2__Alphaproteobacteria;D_3__Rhizobiales;D_4__Beijerinckiaceae;D_5__uncultured	0	0	58	0.00013764	128	0.000495778
D_0__Bacteria;D_1__Firmicutes;D_2__Clostridia;D_3__Clostridiales;__;__	0	0	0	0	219	0.000848245
D_0__Bacteria;D_1__Bacteroidetes;D_2__Bacteroidia;D_3__Flavobacteriales;D_4__Weeksellaceae;__	201	0.000941787	17	4.03427e-05	0	0
D_0__Bacteria;D_1__Firmicutes;D_2__Clostridia;D_3__Clostridiales;D_4__Clostridiaceae 1;D_5__Clostridium sensu stricto 1	0	0	8	1.89848e-05	172	0.000666202
D_0__Bacteria;D_1__Firmicutes;D_2__Clostridia;D_3__Clostridiales;D_4__Ruminococcaceae;D_5__Ruminiclostridium 9	0	0	0	0	179	0.000693315
D_0__Bacteria;D_1__Proteobacteria;D_2__Alphaproteobacteria;D_3__Rhizobiales;D_4__Devosiaceae;D_5__Pelagibacterium	0	0	57	0.000135267	158	0.000611976
D_0__Bacteria;D_1__Proteobacteria;D_2__Alphaproteobacteria;D_3__Rhizobiales;__;__	0	0	68	0.000161371	147	0.00056937
D_0__Bacteria;D_1__Proteobacteria;D_2__Alphaproteobacteria;D_3__Sphingomonadales;D_4__Sphingomonadaceae;D_5__Ellin6055	0	0	0	0	150	0.00058099
D_0__Bacteria;D_1__Actinobacteria;D_2__Acidimicrobiia;D_3__Microtrichales;D_4__Iamiaceae;D_5__Iamia	73	0.000342042	0	0	140	0.000542257
D_0__Bacteria;D_1__Actinobacteria;D_2__Actinobacteria;D_3__Micrococcales;D_4__Promicromonosporaceae;D_5__Promicromonospora	0	0	14	3.32234e-05	198	0.000766907
D_0__Bacteria;D_1__Proteobacteria;D_2__Alphaproteobacteria;D_3__Rhizobiales;D_4__Beijerinckiaceae;__	0	0	0	0	212	0.000821133
D_0__Bacteria;D_1__Actinobacteria;D_2__Thermoleophilia;D_3__Solirubrobacterales;D_4__Solirubrobacteraceae;D_5__Patulibacter	0	0	109	0.000258668	89	0.000344721
D_0__Bacteria;D_1__Bacteroidetes;D_2__Bacteroidia;D_3__Flavobacteriales;D_4__Weeksellaceae;D_5__Elizabethkingia	206	0.000965215	0	0	0	0
D_0__Bacteria;D_1__Tenericutes;D_2__Mollicutes;D_3__Mollicutes RF39;__;__	0	0	0	0	206	0.000797893
D_0__Bacteria;D_1__Bacteroidetes;D_2__Bacteroidia;D_3__Bacteroidales;D_4__Prevotellaceae;D_5__Alloprevotella	0	0	0	0	205	0.00079402
D_0__Bacteria;D_1__Proteobacteria;D_2__Deltaproteobacteria;D_3__Bdellovibrionales;D_4__Bdellovibrionaceae;D_5__Bdellovibrio	65	0.000304558	13	3.08503e-05	109	0.000422186
D_0__Bacteria;D_1__Planctomycetes;D_2__Planctomycetacia;D_3__Planctomycetales;D_4__Rubinisphaeraceae;D_5__SH-PL14	18	8.43392e-05	18	4.27158e-05	167	0.000646836
D_0__Bacteria;D_1__Bacteroidetes;D_2__Bacteroidia;D_3__Sphingobacteriales;D_4__Sphingobacteriaceae;D_5__Parapedobacter	16	7.49681e-05	11	2.61041e-05	159	0.000615849
D_0__Bacteria;D_1__Firmicutes;D_2__Bacilli;D_3__Lactobacillales;D_4__Streptococcaceae;D_5__Streptococcus	0	0	30	7.1193e-05	172	0.000666202
D_0__Bacteria;D_1__Acidobacteria;D_2__Subgroup 6;__;__;__	4	1.8742e-05	0	0	195	0.000755287
D_0__Bacteria;D_1__Proteobacteria;D_2__Gammaproteobacteria;D_3__Salinisphaerales;D_4__Algiphilaceae;D_5__Algiphilus	0	0	0	0	181	0.000701061
D_0__Bacteria;D_1__Proteobacteria;D_2__Alphaproteobacteria;D_3__Reyranellales;D_4__Reyranellaceae;D_5__Reyranella	20	9.37102e-05	63	0.000149505	114	0.000441552
D_0__Bacteria;D_1__Proteobacteria;D_2__Alphaproteobacteria;D_3__Rhizobiales;D_4__Devosiaceae;__	0	0	0	0	194	0.000751414
D_0__Bacteria;D_1__Planctomycetes;D_2__Planctomycetacia;D_3__Gemmatales;D_4__Gemmataceae;D_5__Fimbriiglobus	0	0	21	4.98351e-05	169	0.000654582
D_0__Bacteria;D_1__Spirochaetes;D_2__Spirochaetia;D_3__Spirochaetales;D_4__Spirochaetaceae;D_5__Treponema 2	0	0	0	0	190	0.000735921
D_0__Bacteria;D_1__Proteobacteria;D_2__Alphaproteobacteria;D_3__Rhizobiales;D_4__Rhizobiaceae;D_5__Mesorhizobium	0	0	0	0	186	0.000720428
D_0__Bacteria;D_1__Bacteroidetes;D_2__Bacteroidia;D_3__Flavobacteriales;D_4__Blattabacteriaceae;D_5__Blattabacterium	0	0	185	0.000439023	0	0
D_0__Bacteria;D_1__Gemmatimonadetes;D_2__Longimicrobia;D_3__Longimicrobiales;D_4__Longimicrobiaceae;D_5__uncultured bacterium	0	0	7	1.66117e-05	178	0.000689441
D_0__Bacteria;D_1__Proteobacteria;D_2__Gammaproteobacteria;D_3__Salinisphaerales;D_4__Solimonadaceae;D_5__Alkanibacter	0	0	0	0	182	0.000704935
D_0__Bacteria;D_1__Actinobacteria;D_2__Actinobacteria;D_3__Micromonosporales;D_4__Micromonosporaceae;__	9	4.21696e-05	53	0.000125774	116	0.000449299
D_0__Bacteria;D_1__Bacteroidetes;D_2__Bacteroidia;D_3__Cytophagales;D_4__Microscillaceae;D_5__Chryseolinea	178	0.000834021	0	0	0	0
D_0__Bacteria;D_1__Firmicutes;D_2__Clostridia;D_3__Clostridiales;D_4__Lachnospiraceae;D_5__[Eubacterium] xylanophilum group	0	0	0	0	176	0.000681695
D_0__Bacteria;D_1__Firmicutes;D_2__Clostridia;D_3__Clostridiales;D_4__Lachnospiraceae;D_5__GCA-900066575	0	0	0	0	173	0.000670075
D_0__Bacteria;D_1__Proteobacteria;D_2__Gammaproteobacteria;D_3__Betaproteobacteriales;D_4__Burkholderiaceae;D_5__Bordetella	22	0.000103081	26	6.17006e-05	42	0.000162677
D_0__Bacteria;D_1__Chlamydiae;D_2__Chlamydiae;D_3__Chlamydiales;D_4__Parachlamydiaceae;D_5__Neochlamydia	0	0	0	0	92	0.000356341
D_0__Bacteria;D_1__Epsilonbacteraeota;D_2__Campylobacteria;D_3__Campylobacterales;D_4__Helicobacteraceae;D_5__Helicobacter	0	0	0	0	170	0.000658455
D_0__Bacteria;D_1__Planctomycetes;D_2__Planctomycetacia;D_3__Isosphaerales;D_4__Isosphaeraceae;D_5__Paludisphaera	0	0	0	0	156	0.00060423
D_0__Bacteria;D_1__Actinobacteria;D_2__Actinobacteria;D_3__Corynebacteriales;D_4__Corynebacteriaceae;D_5__Lawsonella	11	5.15406e-05	36	8.54315e-05	121	0.000468665
D_0__Bacteria;D_1__Proteobacteria;D_2__Alphaproteobacteria;D_3__Caulobacterales;D_4__Caulobacteraceae;D_5__Phenylobacterium	0	0	0	0	167	0.000646836
D_0__Bacteria;D_1__Proteobacteria;D_2__Gammaproteobacteria;D_3__Betaproteobacteriales;D_4__Neisseriaceae;D_5__uncultured	8	3.74841e-05	24	5.69544e-05	92	0.000356341
D_0__Bacteria;D_1__Actinobacteria;D_2__Actinobacteria;D_3__Corynebacteriales;D_4__Nocardiaceae;D_5__Nocardia	15	7.02826e-05	26	6.17006e-05	87	0.000336974
D_0__Bacteria;D_1__Proteobacteria;D_2__Gammaproteobacteria;D_3__Diplorickettsiales;D_4__Diplorickettsiaceae;D_5__uncultured	0	0	10	2.3731e-05	127	0.000491905
D_0__Bacteria;D_1__Actinobacteria;D_2__Nitriliruptoria;D_3__Nitriliruptorales;D_4__Nitriliruptoraceae;D_5__Nitriliruptor	0	0	78	0.000185102	84	0.000325354
D_0__Bacteria;D_1__Proteobacteria;D_2__Alphaproteobacteria;D_3__Rhizobiales;D_4__Xanthobacteraceae;D_5__Bradyrhizobium	0	0	0	0	85	0.000329228
D_0__Bacteria;D_1__Proteobacteria;D_2__Deltaproteobacteria;D_3__Oligoflexales;D_4__Oligoflexaceae;D_5__Oligoflexus	0	0	0	0	161	0.000623596
D_0__Bacteria;D_1__Patescibacteria;D_2__Saccharimonadia;D_3__Saccharimonadales;D_4__uncultured gamma proteobacterium;D_5__uncultured gamma proteobacterium	0	0	49	0.000116282	58	0.000224649
D_0__Bacteria;D_1__Proteobacteria;D_2__Alphaproteobacteria;D_3__Sphingomonadales;D_4__Sphingomonadaceae;D_5__Erythrobacter	0	0	0	0	159	0.000615849
D_0__Bacteria;D_1__Firmicutes;D_2__Clostridia;D_3__Clostridiales;D_4__Ruminococcaceae;D_5__Ruminococcaceae UCG-013	0	0	0	0	158	0.000611976
D_0__Bacteria;D_1__Bacteroidetes;D_2__Bacteroidia;D_3__Chitinophagales;D_4__Chitinophagaceae;D_5__Niabella	0	0	9	2.13579e-05	137	0.000530638
D_0__Bacteria;D_1__Proteobacteria;D_2__Deltaproteobacteria;D_3__Myxococcales;D_4__Archangiaceae;D_5__Cystobacter	7	3.27986e-05	111	0.000263414	16	6.19723e-05
D_0__Bacteria;D_1__Bacteroidetes;D_2__Bacteroidia;D_3__Cytophagales;D_4__Spirosomaceae;D_5__Dyadobacter	5	2.34275e-05	0	0	146	0.000565497
D_0__Bacteria;D_1__Proteobacteria;D_2__Gammaproteobacteria;D_3__Oceanospirillales;D_4__Halomonadaceae;D_5__Salinicola	0	0	28	6.64468e-05	111	0.000429933
D_0__Bacteria;D_1__Actinobacteria;D_2__Actinobacteria;D_3__Micrococcales;D_4__Micrococcaceae;D_5__Kocuria	0	0	0	0	96	0.000371834
D_0__Bacteria;D_1__Proteobacteria;D_2__Alphaproteobacteria;D_3__Rhizobiales;D_4__Xanthobacteraceae;D_5__Rhodopseudomonas	0	0	0	0	153	0.00059261
D_0__Bacteria;D_1__Actinobacteria;D_2__Actinobacteria;D_3__Micrococcales;D_4__Beutenbergiaceae;__	0	0	0	0	149	0.000577117
D_0__Bacteria;D_1__Actinobacteria;D_2__Actinobacteria;D_3__Propionibacteriales;D_4__Nocardioidaceae;D_5__Mumia	0	0	0	0	148	0.000573243
D_0__Bacteria;D_1__Actinobacteria;D_2__Actinobacteria;D_3__Pseudonocardiales;D_4__Pseudonocardiaceae;D_5__Actinophytocola	0	0	0	0	147	0.00056937
D_0__Bacteria;D_1__Actinobacteria;D_2__Thermoleophilia;D_3__Solirubrobacterales;D_4__67-14;D_5__metagenome	0	0	21	4.98351e-05	106	0.000410566
D_0__Bacteria;D_1__Bacteroidetes;D_2__Bacteroidia;D_3__Bacteroidales;D_4__Bacteroidales RF16 group;D_5__uncultured Porphyromonadaceae bacterium	0	0	0	0	142	0.000550004
D_0__Bacteria;D_1__Firmicutes;D_2__Clostridia;D_3__Clostridiales;D_4__Lachnospiraceae;D_5__Dorea	0	0	0	0	142	0.000550004
D_0__Bacteria;D_1__Proteobacteria;D_2__Alphaproteobacteria;D_3__Rhizobiales;D_4__Rhizobiaceae;D_5__Pseudochrobactrum	101	0.000473236	40	9.49239e-05	0	0
D_0__Bacteria;D_1__Proteobacteria;D_2__Deltaproteobacteria;D_3__Myxococcales;D_4__BIrii41;Ambiguous_taxa	128	0.000599745	0	0	13	5.03525e-05
D_0__Bacteria;D_1__Proteobacteria;D_2__Deltaproteobacteria;D_3__Myxococcales;D_4__Phaselicystidaceae;D_5__Phaselicystis	0	0	24	5.69544e-05	100	0.000387327
D_0__Bacteria;D_1__Bacteroidetes;D_2__Bacteroidia;D_3__Bacteroidales;D_4__Muribaculaceae;D_5__Muribaculum	0	0	41	9.7297e-05	84	0.000325354
D_0__Bacteria;D_1__Proteobacteria;D_2__Deltaproteobacteria;D_3__Desulfovibrionales;D_4__Desulfovibrionaceae;D_5__uncultured	0	0	0	0	138	0.000534511
D_0__Bacteria;D_1__Proteobacteria;D_2__Deltaproteobacteria;D_3__Myxococcales;D_4__Nannocystaceae;D_5__Nannocystis	0	0	0	0	127	0.000491905
D_0__Bacteria;D_1__Proteobacteria;D_2__Gammaproteobacteria;D_3__Enterobacteriales;D_4__Enterobacteriaceae;D_5__Kosakonia	0	0	0	0	0	0
D_0__Bacteria;D_1__Bacteroidetes;D_2__Bacteroidia;D_3__Chitinophagales;D_4__Chitinophagaceae;D_5__Terrimonas	42	0.000196791	0	0	93	0.000360214
D_0__Bacteria;D_1__Chloroflexi;D_2__Chloroflexia;D_3__Chloroflexales;D_4__Roseiflexaceae;D_5__uncultured	5	2.34275e-05	0	0	114	0.000441552
D_0__Bacteria;D_1__Actinobacteria;D_2__Actinobacteria;D_3__Micromonosporales;D_4__Micromonosporaceae;D_5__Actinorhabdospora	0	0	77	0.000182729	56	0.000216903
D_0__Bacteria;D_1__Firmicutes;D_2__Clostridia;D_3__Clostridiales;D_4__Lachnospiraceae;D_5__Tyzzerella	0	0	0	0	133	0.000515144
D_0__Bacteria;D_1__Proteobacteria;D_2__Alphaproteobacteria;D_3__Rhizobiales;D_4__Rhizobiaceae;D_5__Shinella	94	0.000440438	0	0	38	0.000147184
D_0__Bacteria;D_1__Proteobacteria;D_2__Gammaproteobacteria;__;__;__	17	7.96536e-05	0	0	115	0.000445426
D_0__Bacteria;D_1__Bacteroidetes;D_2__Bacteroidia;D_3__Sphingobacteriales;D_4__env.OPS 17;__	12	5.62261e-05	51	0.000121028	68	0.000263382
D_0__Bacteria;D_1__FBP;D_2__uncultured bacterium;D_3__uncultured bacterium;D_4__uncultured bacterium;D_5__uncultured bacterium	0	0	25	5.93275e-05	53	0.000205283
D_0__Bacteria;D_1__Firmicutes;D_2__Clostridia;D_3__Clostridiales;D_4__Ruminococcaceae;D_5__Ruminococcaceae NK4A214 group	0	0	0	0	131	0.000507398
D_0__Bacteria;D_1__Firmicutes;D_2__Clostridia;D_3__Clostridiales;D_4__Clostridiales vadinBB60 group;Ambiguous_taxa	0	0	18	4.27158e-05	111	0.000429933
D_0__Bacteria;D_1__Firmicutes;D_2__Clostridia;D_3__Clostridiales;D_4__Ruminococcaceae;D_5__Ruminococcus 1	13	6.09116e-05	35	8.30584e-05	81	0.000313735
D_0__Bacteria;D_1__Actinobacteria;D_2__Actinobacteria;D_3__Micrococcales;D_4__Dermacoccaceae;D_5__Luteipulveratus	0	0	0	0	128	0.000495778
D_0__Bacteria;D_1__Firmicutes;D_2__Clostridia;D_3__Clostridiales;D_4__Christensenellaceae;D_5__Christensenellaceae R-7 group	0	0	0	0	127	0.000491905
D_0__Bacteria;D_1__Proteobacteria;D_2__Gammaproteobacteria;D_3__Betaproteobacteriales;D_4__Burkholderiaceae;D_5__Lampropedia	125	0.000585689	0	0	0	0
D_0__Bacteria;D_1__Proteobacteria;D_2__Alphaproteobacteria;D_3__Caulobacterales;D_4__Caulobacteraceae;D_5__Caulobacter	0	0	0	0	124	0.000480285
D_0__Bacteria;D_1__Chloroflexi;D_2__Chloroflexia;D_3__Thermomicrobiales;D_4__JG30-KF-CM45;__	0	0	0	0	113	0.000437679
D_0__Bacteria;D_1__Acidobacteria;D_2__Acidobacteriia;D_3__Acidobacteriales;D_4__Acidobacteriaceae (Subgroup 1);D_5__Granulicella	0	0	0	0	17	6.58455e-05
D_0__Bacteria;D_1__Proteobacteria;D_2__Gammaproteobacteria;D_3__Diplorickettsiales;D_4__Diplorickettsiaceae;D_5__Aquicella	0	0	0	0	121	0.000468665
D_0__Bacteria;D_1__Bacteroidetes;D_2__Bacteroidia;D_3__Cytophagales;D_4__Microscillaceae;D_5__uncultured	14	6.55971e-05	20	4.7462e-05	86	0.000333101
D_0__Bacteria;D_1__Acidobacteria;D_2__Acidobacteriia;D_3__Acidobacteriales;D_4__Acidobacteriaceae (Subgroup 1);D_5__Acidipila	0	0	118	0.000280026	0	0
D_0__Bacteria;D_1__Bacteroidetes;D_2__Bacteroidia;D_3__Bacteroidales;D_4__F082;D_5__uncultured bacterium	0	0	0	0	118	0.000457045
D_0__Bacteria;D_1__Bacteroidetes;D_2__Bacteroidia;D_3__Flavobacteriales;D_4__Crocinitomicaceae;D_5__Fluviicola	61	0.000285816	0	0	57	0.000220776
D_0__Bacteria;D_1__Patescibacteria;D_2__Saccharimonadia;D_3__Saccharimonadales;D_4__Saccharimonadaceae;__	118	0.00055289	0	0	0	0
D_0__Bacteria;D_1__Firmicutes;D_2__Erysipelotrichia;D_3__Erysipelotrichales;D_4__Erysipelotrichaceae;D_5__Erysipelotrichaceae UCG-004	0	0	0	0	117	0.000453172
D_0__Bacteria;D_1__Firmicutes;D_2__Clostridia;D_3__Clostridiales;D_4__Lachnospiraceae;D_5__Coprococcus 3	0	0	0	0	116	0.000449299
D_0__Bacteria;D_1__Proteobacteria;D_2__Gammaproteobacteria;D_3__Pseudomonadales;D_4__Moraxellaceae;D_5__Enhydrobacter	0	0	0	0	116	0.000449299
D_0__Bacteria;D_1__Actinobacteria;D_2__Thermoleophilia;D_3__Solirubrobacterales;D_4__67-14;__	0	0	27	6.40737e-05	88	0.000340847
D_0__Bacteria;D_1__Bacteroidetes;D_2__Bacteroidia;D_3__Sphingobacteriales;D_4__Sphingobacteriaceae;D_5__uncultured	15	7.02826e-05	0	0	100	0.000387327
D_0__Bacteria;D_1__Firmicutes;D_2__Clostridia;D_3__Clostridiales;D_4__Lachnospiraceae;D_5__Marvinbryantia	0	0	0	0	115	0.000445426
D_0__Bacteria;D_1__Proteobacteria;D_2__Alphaproteobacteria;D_3__Rhodobacterales;D_4__Rhodobacteraceae;D_5__Gemmobacter	115	0.000538833	0	0	0	0
D_0__Bacteria;D_1__Proteobacteria;D_2__Gammaproteobacteria;D_3__Pseudomonadales;D_4__Moraxellaceae;D_5__Psychrobacter	0	0	0	0	115	0.000445426
D_0__Bacteria;D_1__Firmicutes;D_2__Clostridia;D_3__Clostridiales;D_4__Family XI;D_5__Anaerococcus	0	0	0	0	105	0.000406693
D_0__Bacteria;D_1__Bacteroidetes;D_2__Bacteroidia;D_3__Chitinophagales;D_4__Chitinophagaceae;D_5__Ferruginibacter	30	0.000140565	0	0	83	0.000321481
D_0__Bacteria;D_1__Epsilonbacteraeota;D_2__Campylobacteria;D_3__Campylobacterales;D_4__Campylobacteraceae;D_5__Campylobacter	0	0	0	0	113	0.000437679
D_0__Bacteria;D_1__Proteobacteria;D_2__Alphaproteobacteria;D_3__Sphingomonadales;D_4__Sphingomonadaceae;D_5__Sphingopyxis	90	0.000421696	0	0	0	0
D_0__Bacteria;D_1__Armatimonadetes;D_2__Fimbriimonadia;D_3__Fimbriimonadales;D_4__Fimbriimonadaceae;__	6	2.81131e-05	19	4.50889e-05	25	9.68317e-05
D_0__Bacteria;D_1__Proteobacteria;D_2__Alphaproteobacteria;D_3__Rhizobiales;D_4__Xanthobacteraceae;D_5__uncultured	0	0	0	0	112	0.000433806
D_0__Bacteria;D_1__Firmicutes;D_2__Bacilli;D_3__Bacillales;D_4__Bacillaceae;D_5__Geomicrobium	0	0	0	0	111	0.000429933
D_0__Bacteria;D_1__Actinobacteria;D_2__Acidimicrobiia;D_3__Microtrichales;D_4__Ilumatobacteraceae;D_5__uncultured	0	0	16	3.79696e-05	94	0.000364087
D_0__Bacteria;D_1__Firmicutes;D_2__Erysipelotrichia;D_3__Erysipelotrichales;D_4__Erysipelotrichaceae;D_5__Faecalibaculum	0	0	0	0	110	0.000426059
D_0__Bacteria;D_1__Actinobacteria;D_2__Actinobacteria;D_3__Corynebacteriales;__;__	0	0	83	0.000196967	0	0
D_0__Bacteria;D_1__Bacteroidetes;D_2__Bacteroidia;D_3__Sphingobacteriales;D_4__Sphingobacteriaceae;D_5__Pseudopedobacter	99	0.000463865	10	2.3731e-05	0	0
D_0__Bacteria;D_1__Actinobacteria;D_2__Actinobacteria;D_3__Micromonosporales;D_4__Micromonosporaceae;D_5__Actinocatenispora	0	0	25	5.93275e-05	83	0.000321481
D_0__Bacteria;D_1__Bacteroidetes;D_2__Bacteroidia;D_3__Chitinophagales;D_4__Chitinophagaceae;D_5__Arachidicoccus	0	0	8	1.89848e-05	69	0.000267255
D_0__Bacteria;D_1__Firmicutes;D_2__Clostridia;D_3__Clostridiales;D_4__Family XIII;D_5__Family XIII AD3011 group	0	0	0	0	107	0.00041444
D_0__Bacteria;D_1__Proteobacteria;D_2__Deltaproteobacteria;D_3__Myxococcales;D_4__Archangiaceae;Ambiguous_taxa	0	0	24	5.69544e-05	14	5.42257e-05
D_0__Bacteria;D_1__Bacteroidetes;D_2__Bacteroidia;D_3__Bacteroidales;D_4__Bacteroidales RF16 group;D_5__unidentified rumen bacterium RFN46	0	0	0	0	106	0.000410566
D_0__Bacteria;D_1__Bacteroidetes;D_2__Bacteroidia;D_3__Bacteroidales;D_4__F082;D_5__uncultured rumen bacterium	0	0	0	0	106	0.000410566
D_0__Bacteria;D_1__Proteobacteria;D_2__Alphaproteobacteria;D_3__Rhizobiales;D_4__Hyphomicrobiaceae;D_5__Hyphomicrobium	44	0.000206162	0	0	62	0.000240143
D_0__Bacteria;D_1__Proteobacteria;D_2__Alphaproteobacteria;D_3__Rhizobiales;D_4__Rhizobiaceae;D_5__Phyllobacterium	0	0	106	0.000251548	0	0
D_0__Bacteria;D_1__Proteobacteria;D_2__Alphaproteobacteria;D_3__Sphingomonadales;D_4__Sphingomonadaceae;D_5__Plot4-2H12	0	0	0	0	106	0.000410566
D_0__Bacteria;D_1__Actinobacteria;D_2__Actinobacteria;D_3__Frankiales;D_4__Nakamurellaceae;D_5__Nakamurella	0	0	0	0	105	0.000406693
D_0__Bacteria;D_1__Proteobacteria;D_2__Deltaproteobacteria;D_3__Myxococcales;D_4__Sandaracinaceae;D_5__uncultured	44	0.000206162	0	0	61	0.000236269
D_0__Bacteria;D_1__Actinobacteria;D_2__Coriobacteriia;D_3__Coriobacteriales;D_4__Eggerthellaceae;D_5__DNF00809	0	0	0	0	104	0.00040282
D_0__Bacteria;D_1__Firmicutes;D_2__Clostridia;D_3__Clostridiales;D_4__Lachnospiraceae;D_5__Lachnospiraceae NK3A20 group	0	0	0	0	104	0.00040282
D_0__Bacteria;D_1__Firmicutes;D_2__Erysipelotrichia;D_3__Erysipelotrichales;D_4__Erysipelotrichaceae;D_5__Allobaculum	0	0	0	0	104	0.00040282
D_0__Bacteria;D_1__Bacteroidetes;D_2__Bacteroidia;D_3__Cytophagales;D_4__Spirosomaceae;D_5__uncultured	34	0.000159307	10	2.3731e-05	20	7.74653e-05
D_0__Bacteria;D_1__Verrucomicrobia;D_2__Verrucomicrobiae;D_3__Chthoniobacterales;__;__	0	0	0	0	94	0.000364087
D_0__Bacteria;D_1__Actinobacteria;D_2__Actinobacteria;D_3__Micrococcales;D_4__Intrasporangiaceae;D_5__Arsenicicoccus	0	0	0	0	102	0.000395073
D_0__Bacteria;D_1__Planctomycetes;D_2__Planctomycetacia;D_3__Pirellulales;D_4__Pirellulaceae;D_5__Pirellula	0	0	0	0	102	0.000395073
D_0__Bacteria;D_1__Acidobacteria;D_2__Acidobacteriia;D_3__Acidobacteriales;D_4__uncultured;__	0	0	45	0.000106789	56	0.000216903
D_0__Bacteria;D_1__FBP;Ambiguous_taxa;Ambiguous_taxa;Ambiguous_taxa;Ambiguous_taxa	0	0	0	0	77	0.000298242
D_0__Bacteria;D_1__Planctomycetes;D_2__Planctomycetacia;D_3__Gemmatales;D_4__Gemmataceae;__	0	0	0	0	81	0.000313735
D_0__Bacteria;D_1__Actinobacteria;D_2__Actinobacteria;D_3__Streptomycetales;D_4__Streptomycetaceae;D_5__E1B-B3-114	70	0.000327986	0	0	29	0.000112325
D_0__Bacteria;D_1__Firmicutes;D_2__Clostridia;D_3__Clostridiales;D_4__Lachnospiraceae;D_5__A2	0	0	0	0	98	0.00037958
D_0__Bacteria;D_1__Firmicutes;D_2__Clostridia;D_3__Clostridiales;D_4__Lachnospiraceae;D_5__ASF356	0	0	0	0	98	0.00037958
D_0__Bacteria;D_1__Actinobacteria;D_2__Actinobacteria;D_3__Micrococcales;D_4__Dermacoccaceae;D_5__Barrientosiimonas	0	0	0	0	52	0.00020141
D_0__Bacteria;D_1__Firmicutes;D_2__Clostridia;D_3__Clostridiales;D_4__Lachnospiraceae;D_5__Lachnoclostridium	0	0	0	0	97	0.000375707
D_0__Bacteria;D_1__Proteobacteria;D_2__Alphaproteobacteria;D_3__Acetobacterales;D_4__Acetobacteraceae;D_5__Acidiphilium	0	0	0	0	97	0.000375707
D_0__Bacteria;D_1__Proteobacteria;D_2__Deltaproteobacteria;D_3__Desulfovibrionales;D_4__Desulfovibrionaceae;D_5__Mailhella	0	0	0	0	97	0.000375707
D_0__Bacteria;D_1__Proteobacteria;D_2__Gammaproteobacteria;D_3__Xanthomonadales;D_4__Rhodanobacteraceae;D_5__Pseudofulvimonas	0	0	10	2.3731e-05	86	0.000333101
D_0__Bacteria;D_1__Cyanobacteria;D_2__Oxyphotobacteria;D_3__Nostocales;D_4__Chroococcidiopsaceae;D_5__uncultured	0	0	0	0	94	0.000364087
D_0__Bacteria;D_1__Firmicutes;D_2__Clostridia;D_3__Clostridiales;D_4__Peptococcaceae;D_5__uncultured	0	0	0	0	94	0.000364087
D_0__Bacteria;D_1__Planctomycetes;D_2__Phycisphaerae;D_3__Tepidisphaerales;D_4__Tepidisphaeraceae;D_5__uncultured bacterium	0	0	0	0	94	0.000364087
D_0__Bacteria;D_1__Proteobacteria;D_2__Gammaproteobacteria;D_3__Betaproteobacteriales;D_4__Rhodocyclaceae;__	0	0	0	0	94	0.000364087
D_0__Bacteria;D_1__Acidobacteria;D_2__Blastocatellia (Subgroup 4);D_3__Blastocatellales;D_4__Blastocatellaceae;D_5__Aridibacter	0	0	0	0	93	0.000360214
D_0__Bacteria;D_1__Patescibacteria;D_2__Saccharimonadia;D_3__Saccharimonadales;D_4__Saccharimonadaceae;D_5__Candidatus Saccharibacteria bacterium RAAC3_TM7_1	0	0	0	0	93	0.000360214
D_0__Bacteria;D_1__Planctomycetes;D_2__Planctomycetacia;D_3__Isosphaerales;D_4__Isosphaeraceae;D_5__Aquisphaera	21	9.83957e-05	48	0.000113909	23	8.90851e-05
D_0__Bacteria;D_1__Planctomycetes;D_2__Planctomycetacia;D_3__Isosphaerales;D_4__Isosphaeraceae;__	44	0.000206162	0	0	48	0.000185917
D_0__Bacteria;D_1__Bacteroidetes;D_2__Bacteroidia;D_3__Bacteroidales;D_4__Prevotellaceae;D_5__Prevotella	0	0	0	0	91	0.000352467
D_0__Bacteria;D_1__Proteobacteria;D_2__Alphaproteobacteria;D_3__Rhizobiales;D_4__Labraceae;D_5__Labrys	56	0.000262388	0	0	25	9.68317e-05
D_0__Bacteria;D_1__Proteobacteria;D_2__Gammaproteobacteria;D_3__Betaproteobacteriales;D_4__Burkholderiaceae;D_5__Hydrogenophaga	91	0.000426381	0	0	0	0
D_0__Bacteria;D_1__Firmicutes;D_2__Erysipelotrichia;D_3__Erysipelotrichales;D_4__Erysipelotrichaceae;__	0	0	0	0	90	0.000348594
D_0__Bacteria;D_1__Patescibacteria;D_2__Parcubacteria;D_3__Candidatus Kaiserbacteria;D_4__Candidatus Kaiserbacteria bacterium RIFOXYB1_FULL_46_14;D_5__Candidatus Kaiserbacteria bacterium RIFOXYB1_FULL_46_14	81	0.000379526	0	0	0	0
D_0__Bacteria;D_1__Proteobacteria;D_2__Alphaproteobacteria;D_3__Rhodospirillales;D_4__uncultured;D_5__uncultured soil bacterium	0	0	0	0	89	0.000344721
D_0__Bacteria;D_1__Dependentiae;D_2__Babeliae;D_3__Babeliales;__;__	0	0	0	0	21	8.13386e-05
D_0__Bacteria;D_1__Verrucomicrobia;D_2__Verrucomicrobiae;D_3__Chthoniobacterales;D_4__Terrimicrobiaceae;D_5__Terrimicrobium	0	0	10	2.3731e-05	70	0.000271129
D_0__Bacteria;D_1__Actinobacteria;D_2__Actinobacteria;D_3__Propionibacteriales;D_4__Propionibacteriaceae;D_5__Jiangella	0	0	86	0.000204086	0	0
D_0__Bacteria;D_1__Firmicutes;D_2__Clostridia;D_3__Clostridiales;D_4__Peptostreptococcaceae;D_5__Romboutsia	0	0	0	0	86	0.000333101
D_0__Bacteria;D_1__Patescibacteria;D_2__Parcubacteria;D_3__Candidatus Nomurabacteria;D_4__uncultured soil bacterium;D_5__uncultured soil bacterium	0	0	0	0	86	0.000333101
D_0__Bacteria;D_1__Bacteroidetes;D_2__Rhodothermia;D_3__Rhodothermales;D_4__Rhodothermaceae;D_5__uncultured	0	0	0	0	85	0.000329228
D_0__Bacteria;D_1__Proteobacteria;D_2__Alphaproteobacteria;D_3__Rhizobiales;D_4__Rhizobiales Incertae Sedis;D_5__uncultured	0	0	0	0	85	0.000329228
D_0__Bacteria;D_1__Proteobacteria;D_2__Deltaproteobacteria;D_3__Myxococcales;D_4__Haliangiaceae;D_5__Haliangium	0	0	0	0	85	0.000329228
D_0__Bacteria;D_1__Bacteroidetes;D_2__Bacteroidia;D_3__Flavobacteriales;D_4__Blattabacteriaceae;D_5__uncultured bacterium	0	0	0	0	84	0.000325354
D_0__Bacteria;D_1__Cyanobacteria;D_2__Melainabacteria;D_3__Gastranaerophilales;D_4__uncultured rumen bacterium;D_5__uncultured rumen bacterium	0	0	0	0	84	0.000325354
D_0__Bacteria;D_1__Proteobacteria;D_2__Alphaproteobacteria;D_3__Paracaedibacterales;D_4__Paracaedibacteraceae;D_5__uncultured	0	0	0	0	84	0.000325354
D_0__Bacteria;D_1__Proteobacteria;D_2__Gammaproteobacteria;D_3__Gammaproteobacteria Incertae Sedis;D_4__Unknown Family;D_5__Acidibacter	0	0	36	8.54315e-05	48	0.000185917
D_0__Bacteria;D_1__Firmicutes;D_2__Erysipelotrichia;D_3__Erysipelotrichales;D_4__Erysipelotrichaceae;D_5__uncultured	0	0	0	0	83	0.000321481
D_0__Bacteria;D_1__Proteobacteria;D_2__Gammaproteobacteria;D_3__Pseudomonadales;D_4__Moraxellaceae;D_5__Moraxella	0	0	0	0	83	0.000321481
D_0__Bacteria;D_1__Firmicutes;D_2__Erysipelotrichia;D_3__Erysipelotrichales;D_4__Erysipelotrichaceae;D_5__Ileibacterium	0	0	0	0	82	0.000317608
D_0__Bacteria;D_1__Proteobacteria;D_2__Deltaproteobacteria;D_3__Oligoflexales;D_4__0319-6G20;D_5__uncultured rumen bacterium	0	0	0	0	82	0.000317608
D_0__Bacteria;D_1__Proteobacteria;D_2__Gammaproteobacteria;D_3__Betaproteobacteriales;D_4__Rhodocyclaceae;D_5__Dechloromonas	0	0	0	0	40	0.000154931
D_0__Bacteria;D_1__Actinobacteria;D_2__Actinobacteria;D_3__Propionibacteriales;D_4__Propionibacteriaceae;D_5__Auraticoccus	0	0	0	0	81	0.000313735
D_0__Bacteria;D_1__Patescibacteria;D_2__Saccharimonadia;D_3__Saccharimonadales;D_4__soil bacterium WF55;D_5__soil bacterium WF55	0	0	0	0	67	0.000259509
D_0__Bacteria;D_1__Proteobacteria;D_2__Alphaproteobacteria;D_3__Rhizobiales;D_4__Methylopilaceae;D_5__Methylopila	0	0	26	6.17006e-05	55	0.00021303
D_0__Bacteria;D_1__Proteobacteria;D_2__Alphaproteobacteria;D_3__Rickettsiales;D_4__AB1;D_5__uncultured bacterium	0	0	0	0	81	0.000313735
D_0__Bacteria;D_1__Proteobacteria;D_2__Deltaproteobacteria;D_3__Myxococcales;D_4__BIrii41;__	0	0	0	0	81	0.000313735
D_0__Bacteria;D_1__Proteobacteria;D_2__Gammaproteobacteria;D_3__R7C24;__;__	35	0.000163993	0	0	46	0.00017817
D_0__Bacteria;D_1__Proteobacteria;D_2__Alphaproteobacteria;D_3__Rhodobacterales;D_4__Rhodobacteraceae;D_5__Rubellimicrobium	0	0	0	0	80	0.000309861
D_0__Bacteria;D_1__Bacteroidetes;D_2__Bacteroidia;D_3__Chitinophagales;D_4__Saprospiraceae;D_5__uncultured	0	0	0	0	79	0.000305988
D_0__Bacteria;D_1__BRC1;D_2__uncultured Desulfocaldus sp.;D_3__uncultured Desulfocaldus sp.;D_4__uncultured Desulfocaldus sp.;D_5__uncultured Desulfocaldus sp.	0	0	0	0	78	0.000302115
D_0__Bacteria;D_1__Bacteroidetes;D_2__Bacteroidia;D_3__Bacteroidales;D_4__M2PB4-65 termite group;D_5__uncultured bacterium	0	0	0	0	78	0.000302115
D_0__Bacteria;D_1__Firmicutes;D_2__Bacilli;D_3__Lactobacillales;D_4__Carnobacteriaceae;D_5__Atopostipes	0	0	0	0	78	0.000302115
D_0__Bacteria;D_1__Bacteroidetes;D_2__Bacteroidia;D_3__Bacteroidales;D_4__Bacteroidales BS11 gut group;__	0	0	0	0	77	0.000298242
D_0__Bacteria;D_1__Bacteroidetes;D_2__Bacteroidia;D_3__Bacteroidales;D_4__Bacteroidales RF16 group;__	0	0	0	0	77	0.000298242
D_0__Bacteria;D_1__Bacteroidetes;D_2__Rhodothermia;D_3__Rhodothermales;D_4__Rhodothermaceae;__	0	0	0	0	77	0.000298242
D_0__Bacteria;D_1__Chloroflexi;D_2__TK10;Ambiguous_taxa;Ambiguous_taxa;Ambiguous_taxa	0	0	0	0	77	0.000298242
D_0__Bacteria;D_1__Planctomycetes;D_2__Phycisphaerae;D_3__Tepidisphaerales;D_4__CPla-3 termite group;D_5__metagenome	0	0	0	0	77	0.000298242
D_0__Bacteria;D_1__Proteobacteria;D_2__Gammaproteobacteria;D_3__Aeromonadales;__;__	0	0	77	0.000182729	0	0
D_0__Bacteria;D_1__Acidobacteria;D_2__Blastocatellia (Subgroup 4);D_3__Blastocatellales;D_4__Blastocatellaceae;D_5__uncultured	0	0	0	0	76	0.000294368
D_0__Bacteria;D_1__Proteobacteria;D_2__Alphaproteobacteria;D_3__Sphingomonadales;D_4__Sphingomonadaceae;D_5__uncultured	0	0	0	0	76	0.000294368
D_0__Bacteria;D_1__Cyanobacteria;D_2__Oxyphotobacteria;D_3__Nostocales;D_4__Phormidiaceae;D_5__Phormidium IAM M-71	0	0	0	0	75	0.000290495
D_0__Bacteria;D_1__Kiritimatiellaeota;D_2__Kiritimatiellae;D_3__WCHB1-41;D_4__uncultured rumen bacterium;D_5__uncultured rumen bacterium	0	0	0	0	75	0.000290495
D_0__Bacteria;D_1__Planctomycetes;D_2__Phycisphaerae;D_3__Tepidisphaerales;D_4__WD2101 soil group;__	0	0	8	1.89848e-05	67	0.000259509
D_0__Bacteria;D_1__Bacteroidetes;D_2__Bacteroidia;D_3__Bacteroidetes VC2.1 Bac22;D_4__metagenome;D_5__metagenome	7	3.27986e-05	0	0	57	0.000220776
D_0__Bacteria;D_1__Kiritimatiellaeota;D_2__Kiritimatiellae;D_3__WCHB1-41;D_4__uncultured bacterium;D_5__uncultured bacterium	0	0	0	0	74	0.000286622
D_0__Bacteria;D_1__Firmicutes;D_2__Clostridia;D_3__Clostridiales;D_4__Lachnospiraceae;D_5__[Eubacterium] ruminantium group	0	0	0	0	73	0.000282748
D_0__Bacteria;D_1__Proteobacteria;D_2__Gammaproteobacteria;D_3__Salinisphaerales;D_4__Solimonadaceae;D_5__Fontimonas	0	0	0	0	73	0.000282748
D_0__Bacteria;D_1__Actinobacteria;D_2__Actinobacteria;D_3__Micromonosporales;D_4__Micromonosporaceae;D_5__uncultured	0	0	0	0	72	0.000278875
D_0__Bacteria;D_1__Proteobacteria;D_2__Alphaproteobacteria;D_3__Caulobacterales;D_4__Caulobacteraceae;D_5__Asticcacaulis	0	0	3	7.1193e-06	69	0.000267255
D_0__Bacteria;D_1__Acidobacteria;D_2__Acidobacteriia;D_3__Solibacterales;D_4__Solibacteraceae (Subgroup 3);D_5__Candidatus Solibacter	12	5.62261e-05	25	5.93275e-05	34	0.000131691
D_0__Bacteria;D_1__Firmicutes;D_2__Clostridia;D_3__Clostridiales;D_4__Family XIII;D_5__[Eubacterium] nodatum group	0	0	0	0	71	0.000275002
D_0__Bacteria;D_1__Proteobacteria;D_2__Alphaproteobacteria;D_3__Rhizobiales;D_4__Xanthobacteraceae;D_5__Rhodoplanes	0	0	0	0	71	0.000275002
D_0__Bacteria;D_1__Firmicutes;D_2__Clostridia;D_3__Clostridiales;D_4__Lachnospiraceae;D_5__Coprococcus 2	0	0	50	0.000118655	19	7.35921e-05
D_0__Bacteria;D_1__Firmicutes;D_2__Clostridia;D_3__Clostridiales;D_4__Ruminococcaceae;D_5__Intestinimonas	0	0	0	0	69	0.000267255
D_0__Bacteria;D_1__Bacteroidetes;D_2__Bacteroidia;D_3__Cytophagales;D_4__Spirosomaceae;__	0	0	68	0.000161371	0	0
D_0__Bacteria;D_1__Epsilonbacteraeota;D_2__Campylobacteria;D_3__Campylobacterales;D_4__Rs-M59 termite group;D_5__uncultured bacterium	0	0	0	0	68	0.000263382
D_0__Bacteria;D_1__Fusobacteria;D_2__Fusobacteriia;D_3__Fusobacteriales;D_4__Fusobacteriaceae;D_5__Fusobacterium	0	0	0	0	58	0.000224649
D_0__Bacteria;D_1__Patescibacteria;D_2__Parcubacteria;D_3__Candidatus Nomurabacteria;D_4__uncultured bacterium;D_5__uncultured bacterium	0	0	0	0	68	0.000263382
D_0__Bacteria;D_1__Cyanobacteria;D_2__Oxyphotobacteria;D_3__Chloroplast;D_4__uncultured Streptophyta;D_5__uncultured Streptophyta	0	0	0	0	67	0.000259509
D_0__Bacteria;D_1__Patescibacteria;D_2__Saccharimonadia;D_3__Saccharimonadales;D_4__Saccharimonadaceae;D_5__uncultured bacterium	0	0	0	0	67	0.000259509
D_0__Bacteria;D_1__Proteobacteria;D_2__Gammaproteobacteria;D_3__Betaproteobacteriales;D_4__Burkholderiaceae;D_5__Duganella	0	0	0	0	67	0.000259509
D_0__Bacteria;D_1__Bacteroidetes;D_2__Bacteroidia;D_3__Bacteroidales;D_4__Barnesiellaceae;D_5__uncultured	0	0	0	0	66	0.000255636
D_0__Bacteria;D_1__Firmicutes;D_2__Bacilli;D_3__Lactobacillales;D_4__Aerococcaceae;D_5__Aerococcus	0	0	0	0	66	0.000255636
D_0__Bacteria;D_1__Firmicutes;D_2__Clostridia;D_3__Clostridiales;D_4__Clostridiaceae 1;D_5__Clostridium sensu stricto 13	0	0	0	0	66	0.000255636
D_0__Bacteria;D_1__Firmicutes;D_2__Clostridia;D_3__Clostridiales;D_4__Lachnospiraceae;D_5__[Eubacterium] hallii group	0	0	0	0	66	0.000255636
D_0__Bacteria;D_1__Firmicutes;D_2__Erysipelotrichia;D_3__Erysipelotrichales;D_4__Erysipelotrichaceae;D_5__Dubosiella	0	0	0	0	0	0
D_0__Bacteria;D_1__Patescibacteria;D_2__Parcubacteria;D_3__uncultured bacterium;D_4__uncultured bacterium;D_5__uncultured bacterium	10	4.68551e-05	5	1.18655e-05	51	0.000197537
D_0__Bacteria;D_1__Proteobacteria;D_2__Gammaproteobacteria;D_3__Betaproteobacteriales;D_4__Burkholderiaceae;D_5__Cupriavidus	26	0.000121823	0	0	39	0.000151057
D_0__Bacteria;D_1__Bacteroidetes;D_2__Bacteroidia;D_3__Bacteroidales;D_4__Bacteroidales RF16 group;D_5__uncultured bacterium	0	0	0	0	64	0.000247889
D_0__Bacteria;D_1__Bacteroidetes;D_2__Bacteroidia;D_3__Chitinophagales;D_4__Chitinophagaceae;D_5__Niastella	0	0	0	0	64	0.000247889
D_0__Bacteria;D_1__Gemmatimonadetes;D_2__Gemmatimonadetes;D_3__Gemmatimonadales;D_4__Gemmatimonadaceae;D_5__uncultured	40	0.00018742	0	0	24	9.29584e-05
D_0__Bacteria;D_1__Patescibacteria;D_2__Saccharimonadia;D_3__Saccharimonadales;D_4__bacterium LWQ8;D_5__bacterium LWQ8	0	0	0	0	64	0.000247889
D_0__Bacteria;D_1__Bacteroidetes;D_2__Bacteroidia;D_3__Bacteroidales;D_4__F082;__	0	0	0	0	63	0.000244016
D_0__Bacteria;D_1__Firmicutes;D_2__Clostridia;D_3__Clostridiales;D_4__Christensenellaceae;D_5__uncultured	0	0	0	0	63	0.000244016
D_0__Bacteria;D_1__Firmicutes;D_2__Clostridia;D_3__Clostridiales;D_4__Ruminococcaceae;D_5__Ruminococcaceae UCG-009	0	0	0	0	63	0.000244016
D_0__Bacteria;D_1__Proteobacteria;D_2__Alphaproteobacteria;D_3__Acetobacterales;D_4__Acetobacteraceae;__	0	0	0	0	63	0.000244016
D_0__Bacteria;D_1__Armatimonadetes;D_2__Armatimonadia;D_3__Armatimonadales;D_4__uncultured bacterium;D_5__uncultured bacterium	0	0	0	0	46	0.00017817
D_0__Bacteria;D_1__Proteobacteria;D_2__Alphaproteobacteria;D_3__Rhizobiales;D_4__D05-2;__	0	0	0	0	62	0.000240143
D_0__Bacteria;D_1__Actinobacteria;D_2__Actinobacteria;D_3__Glycomycetales;D_4__Glycomycetaceae;__	0	0	20	4.7462e-05	41	0.000158804
D_0__Bacteria;D_1__Bacteroidetes;D_2__Bacteroidia;D_3__Bacteroidales;D_4__Dysgonomonadaceae;D_5__Petrimonas	0	0	0	0	61	0.000236269
D_0__Bacteria;D_1__Bacteroidetes;D_2__Bacteroidia;D_3__Bacteroidales;D_4__Muribaculaceae;D_5__mouse gut metagenome	0	0	0	0	61	0.000236269
D_0__Bacteria;D_1__Bacteroidetes;D_2__Bacteroidia;D_3__Flavobacteriales;D_4__Flavobacteriaceae;D_5__Myroides	0	0	0	0	48	0.000185917
D_0__Bacteria;D_1__Bacteroidetes;D_2__Bacteroidia;D_3__Flavobacteriales;D_4__Weeksellaceae;D_5__Moheibacter	13	6.09116e-05	33	7.83123e-05	0	0
D_0__Bacteria;D_1__Bacteroidetes;D_2__Ignavibacteria;D_3__OPB56;D_4__uncultured bacterium;D_5__uncultured bacterium	0	0	19	4.50889e-05	42	0.000162677
D_0__Bacteria;D_1__Proteobacteria;D_2__Gammaproteobacteria;D_3__211ds20;D_4__metagenome;D_5__metagenome	0	0	0	0	61	0.000236269
D_0__Bacteria;D_1__Firmicutes;D_2__Bacilli;D_3__Lactobacillales;D_4__Enterococcaceae;D_5__Enterococcus	0	0	0	0	60	0.000232396
D_0__Bacteria;D_1__Planctomycetes;D_2__Planctomycetacia;D_3__Planctomycetales;D_4__Rubinisphaeraceae;D_5__Rubinisphaera	0	0	0	0	60	0.000232396
D_0__Bacteria;D_1__Actinobacteria;D_2__Coriobacteriia;D_3__Coriobacteriales;D_4__Eggerthellaceae;__	0	0	0	0	59	0.000228523
D_0__Bacteria;D_1__Firmicutes;D_2__Clostridia;D_3__Clostridiales;D_4__Clostridiaceae 1;D_5__Hathewaya	59	0.000276445	0	0	0	0
D_0__Bacteria;D_1__Gemmatimonadetes;D_2__Longimicrobia;D_3__Longimicrobiales;D_4__Longimicrobiaceae;__	0	0	0	0	59	0.000228523
D_0__Bacteria;D_1__Verrucomicrobia;D_2__Verrucomicrobiae;D_3__Verrucomicrobiales;D_4__Verrucomicrobiaceae;D_5__Prosthecobacter	0	0	0	0	59	0.000228523
D_0__Bacteria;D_1__Verrucomicrobia;D_2__Verrucomicrobiae;D_3__Verrucomicrobiales;D_4__Verrucomicrobiaceae;D_5__Verrucomicrobium	0	0	0	0	59	0.000228523
D_0__Bacteria;D_1__Actinobacteria;D_2__Actinobacteria;D_3__Propionibacteriales;D_4__Propionibacteriaceae;D_5__Friedmanniella	0	0	0	0	58	0.000224649
D_0__Bacteria;D_1__Bacteroidetes;D_2__Bacteroidia;D_3__Bacteroidales;D_4__Prevotellaceae;D_5__Prevotella 6	0	0	0	0	58	0.000224649
D_0__Bacteria;D_1__Firmicutes;D_2__Clostridia;D_3__Clostridiales;D_4__Family XI;D_5__Gallicola	0	0	0	0	58	0.000224649
D_0__Bacteria;D_1__Firmicutes;D_2__Clostridia;D_3__Clostridiales;D_4__Lachnospiraceae;D_5__Tyzzerella 4	0	0	0	0	58	0.000224649
D_0__Bacteria;D_1__Proteobacteria;D_2__Alphaproteobacteria;D_3__Rhodospirillales;D_4__uncultured;D_5__metagenome	0	0	0	0	58	0.000224649
D_0__Bacteria;D_1__Acidobacteria;D_2__Blastocatellia (Subgroup 4);D_3__Blastocatellales;D_4__Blastocatellaceae;D_5__uncultured bacterium	0	0	0	0	57	0.000220776
D_0__Bacteria;D_1__Actinobacteria;D_2__Actinobacteria;D_3__Frankiales;D_4__Cryptosporangiaceae;D_5__Cryptosporangium	0	0	0	0	57	0.000220776
D_0__Bacteria;D_1__Chlamydiae;D_2__Chlamydiae;D_3__Chlamydiales;__;__	0	0	0	0	41	0.000158804
D_0__Bacteria;D_1__Firmicutes;D_2__Bacilli;D_3__Bacillales;D_4__Planococcaceae;D_5__Kurthia	29	0.00013588	0	0	28	0.000108451
D_0__Bacteria;D_1__Firmicutes;D_2__Clostridia;D_3__Clostridiales;D_4__Ruminococcaceae;D_5__Ruminiclostridium 6	0	0	0	0	57	0.000220776
D_0__Bacteria;D_1__Firmicutes;D_2__Erysipelotrichia;D_3__Erysipelotrichales;D_4__Erysipelotrichaceae;D_5__Breznakia	0	0	0	0	57	0.000220776
D_0__Bacteria;D_1__Proteobacteria;D_2__Deltaproteobacteria;D_3__SAR324 clade(Marine group B);D_4__uncultured bacterium;D_5__uncultured bacterium	0	0	0	0	57	0.000220776
D_0__Bacteria;D_1__Acidobacteria;D_2__Blastocatellia (Subgroup 4);D_3__Pyrinomonadales;D_4__Pyrinomonadaceae;D_5__RB41	0	0	20	4.7462e-05	36	0.000139438
D_0__Bacteria;D_1__Deinococcus-Thermus;D_2__Deinococci;D_3__Deinococcales;D_4__Deinococcaceae;D_5__Deinococcus	0	0	0	0	56	0.000216903
D_0__Bacteria;D_1__Dependentiae;D_2__Babeliae;D_3__Babeliales;D_4__Vermiphilaceae;D_5__uncultured bacterium	0	0	0	0	56	0.000216903
D_0__Bacteria;D_1__Patescibacteria;D_2__Saccharimonadia;D_3__Saccharimonadales;D_4__uncultured Sphingobium sp.;D_5__uncultured Sphingobium sp.	0	0	0	0	56	0.000216903
D_0__Bacteria;D_1__Proteobacteria;D_2__Alphaproteobacteria;D_3__Rhodobacterales;D_4__Rhodobacteraceae;D_5__Amaricoccus	0	0	0	0	56	0.000216903
D_0__Bacteria;D_1__Proteobacteria;D_2__Alphaproteobacteria;D_3__Rickettsiales;D_4__SM2D12;D_5__uncultured bacterium	0	0	0	0	56	0.000216903
D_0__Bacteria;D_1__Proteobacteria;D_2__Gammaproteobacteria;D_3__uncultured;D_4__uncultured bacterium;D_5__uncultured bacterium	0	0	0	0	47	0.000182044
D_0__Bacteria;D_1__Proteobacteria;D_2__Alphaproteobacteria;D_3__Caulobacterales;D_4__Caulobacteraceae;D_5__PMMR1	0	0	0	0	55	0.00021303
D_0__Bacteria;D_1__Proteobacteria;D_2__Deltaproteobacteria;D_3__Bradymonadales;D_4__uncultured rumen bacterium;D_5__uncultured rumen bacterium	0	0	0	0	55	0.00021303
D_0__Bacteria;D_1__Proteobacteria;D_2__Deltaproteobacteria;D_3__Myxococcales;D_4__Blfdi19;Ambiguous_taxa	0	0	0	0	55	0.00021303
D_0__Bacteria;D_1__Actinobacteria;D_2__Actinobacteria;D_3__Streptomycetales;D_4__Streptomycetaceae;__	0	0	0	0	54	0.000209156
D_0__Bacteria;D_1__Proteobacteria;D_2__Gammaproteobacteria;D_3__Betaproteobacteriales;D_4__SC-I-84;__	0	0	0	0	54	0.000209156
D_0__Bacteria;D_1__Proteobacteria;D_2__Gammaproteobacteria;D_3__Cellvibrionales;D_4__Cellvibrionaceae;D_5__Cellvibrio	0	0	0	0	54	0.000209156
D_0__Bacteria;D_1__Actinobacteria;D_2__Actinobacteria;D_3__Propionibacteriales;D_4__Propionibacteriaceae;D_5__Phytoactinopolyspora	0	0	53	0.000125774	0	0
D_0__Bacteria;D_1__Bacteroidetes;D_2__Bacteroidia;D_3__Bacteroidales;D_4__Dysgonomonadaceae;D_5__Proteiniphilum	0	0	0	0	53	0.000205283
D_0__Bacteria;D_1__Firmicutes;D_2__Negativicutes;D_3__Selenomonadales;D_4__Veillonellaceae;D_5__Dialister	0	0	0	0	53	0.000205283
D_0__Bacteria;D_1__Proteobacteria;D_2__Alphaproteobacteria;D_3__Azospirillales;D_4__Inquilinaceae;D_5__Inquilinus	0	0	0	0	33	0.000127818
D_0__Bacteria;D_1__Proteobacteria;D_2__Gammaproteobacteria;D_3__Betaproteobacteriales;D_4__Burkholderiaceae;D_5__Advenella	53	0.000248332	0	0	0	0
D_0__Bacteria;D_1__Proteobacteria;D_2__Gammaproteobacteria;D_3__Betaproteobacteriales;D_4__Neisseriaceae;D_5__Neisseria	0	0	0	0	19	7.35921e-05
D_0__Bacteria;D_1__Verrucomicrobia;D_2__Verrucomicrobiae;D_3__Chthoniobacterales;D_4__Chthoniobacteraceae;__	0	0	0	0	53	0.000205283
D_0__Bacteria;D_1__Bacteroidetes;D_2__Bacteroidia;D_3__Cytophagales;D_4__Spirosomaceae;D_5__Emticicia	0	0	0	0	52	0.00020141
D_0__Bacteria;D_1__Firmicutes;D_2__Clostridia;D_3__Clostridiales;D_4__Lachnospiraceae;D_5__Lachnospiraceae UCG-006	0	0	0	0	52	0.00020141
D_0__Bacteria;D_1__Firmicutes;D_2__Clostridia;D_3__Clostridiales;D_4__Ruminococcaceae;D_5__Ruminiclostridium	0	0	0	0	52	0.00020141
D_0__Bacteria;D_1__Proteobacteria;D_2__Alphaproteobacteria;D_3__Caulobacterales;D_4__Caulobacteraceae;__	0	0	0	0	37	0.000143311
D_0__Bacteria;D_1__Proteobacteria;D_2__Deltaproteobacteria;D_3__Myxococcales;D_4__Polyangiaceae;D_5__Minicystis	0	0	0	0	52	0.00020141
D_0__Bacteria;D_1__Bacteroidetes;D_2__Bacteroidia;D_3__Cytophagales;D_4__Microscillaceae;D_5__Ohtaekwangia	37	0.000173364	14	3.32234e-05	0	0
D_0__Bacteria;D_1__Chlamydiae;D_2__Chlamydiae;D_3__Chlamydiales;D_4__Parachlamydiaceae;__	0	0	0	0	51	0.000197537
D_0__Bacteria;D_1__Firmicutes;D_2__Clostridia;D_3__Clostridiales;D_4__Lachnospiraceae;D_5__[Eubacterium] fissicatena group	0	0	0	0	51	0.000197537
D_0__Bacteria;D_1__Actinobacteria;D_2__Actinobacteria;D_3__Bifidobacteriales;D_4__Bifidobacteriaceae;D_5__Gardnerella	0	0	0	0	50	0.000193663
D_0__Bacteria;D_1__Actinobacteria;D_2__Actinobacteria;D_3__Micrococcales;D_4__Cellulomonadaceae;D_5__Cellulomonas	0	0	0	0	50	0.000193663
D_0__Bacteria;D_1__Actinobacteria;D_2__Actinobacteria;D_3__Micrococcales;D_4__Microbacteriaceae;D_5__Amnibacterium	0	0	0	0	50	0.000193663
D_0__Bacteria;D_1__Bacteroidetes;D_2__Bacteroidia;D_3__Bacteroidales;D_4__HAW-RM37-2;D_5__uncultured bacterium	0	0	0	0	50	0.000193663
D_0__Bacteria;D_1__Bacteroidetes;D_2__Bacteroidia;D_3__Bacteroidales;D_4__Tannerellaceae;D_5__Macellibacteroides	0	0	0	0	13	5.03525e-05
D_0__Bacteria;D_1__Bacteroidetes;D_2__Bacteroidia;D_3__Cytophagales;D_4__Cyclobacteriaceae;D_5__Algoriphagus	8	3.74841e-05	0	0	42	0.000162677
D_0__Bacteria;D_1__Patescibacteria;D_2__Parcubacteria;D_3__Candidatus Adlerbacteria;D_4__uncultured bacterium;D_5__uncultured bacterium	21	9.83957e-05	0	0	29	0.000112325
D_0__Bacteria;D_1__Patescibacteria;D_2__Parcubacteria;D_3__Candidatus Kaiserbacteria;D_4__uncultured bacterium;D_5__uncultured bacterium	41	0.000192106	0	0	9	3.48594e-05
D_0__Bacteria;D_1__Proteobacteria;D_2__Alphaproteobacteria;D_3__Puniceispirillales;D_4__Puniceispirillales Incertae Sedis;D_5__Constrictibacter	0	0	0	0	38	0.000147184
D_0__Bacteria;D_1__Proteobacteria;D_2__Gammaproteobacteria;D_3__Betaproteobacteriales;D_4__Burkholderiaceae;D_5__Herbaspirillum	50	0.000234275	0	0	0	0
D_0__Bacteria;D_1__Spirochaetes;D_2__Leptospirae;D_3__Leptospirales;D_4__Leptospiraceae;D_5__Turneriella	0	0	0	0	5	1.93663e-05
D_0__Bacteria;D_1__Actinobacteria;D_2__Acidimicrobiia;D_3__Microtrichales;D_4__uncultured;__	27	0.000126509	0	0	22	8.52119e-05
D_0__Bacteria;D_1__Firmicutes;D_2__Clostridia;D_3__Clostridiales;D_4__Lachnospiraceae;D_5__Butyrivibrio 2	0	0	0	0	49	0.00018979
D_0__Bacteria;D_1__Firmicutes;D_2__Clostridia;D_3__Clostridiales;D_4__Ruminococcaceae;D_5__Ruminococcus 2	0	0	0	0	49	0.00018979
D_0__Bacteria;D_1__Proteobacteria;D_2__Alphaproteobacteria;D_3__Rhodobacterales;D_4__Rhodobacteraceae;__	0	0	0	0	49	0.00018979
D_0__Bacteria;D_1__Proteobacteria;D_2__Alphaproteobacteria;D_3__Rickettsiales;D_4__uncultured;Ambiguous_taxa	0	0	0	0	49	0.00018979
D_0__Bacteria;D_1__Proteobacteria;D_2__Gammaproteobacteria;D_3__Betaproteobacteriales;D_4__Burkholderiaceae;D_5__Pigmentiphaga	0	0	0	0	49	0.00018979
D_0__Bacteria;D_1__Bacteroidetes;D_2__Bacteroidia;D_3__Flavobacteriales;D_4__Flavobacteriaceae;D_5__Planktosalinus	0	0	0	0	48	0.000185917
D_0__Bacteria;D_1__Firmicutes;__;__;__;__	0	0	8	1.89848e-05	40	0.000154931
D_0__Bacteria;D_1__Verrucomicrobia;D_2__Verrucomicrobiae;D_3__Opitutales;D_4__Opitutaceae;__	0	0	0	0	48	0.000185917
D_0__Bacteria;D_1__Actinobacteria;D_2__Acidimicrobiia;D_3__IMCC26256;D_4__actinobacterium BGR 88;D_5__actinobacterium BGR 88	0	0	0	0	47	0.000182044
D_0__Bacteria;D_1__Dependentiae;D_2__Babeliae;D_3__Babeliales;D_4__Vermiphilaceae;__	0	0	0	0	47	0.000182044
D_0__Bacteria;D_1__Patescibacteria;D_2__Saccharimonadia;D_3__Saccharimonadales;D_4__Saccharimonadaceae;D_5__uncultured Candidatus Saccharibacteria bacterium	0	0	0	0	47	0.000182044
D_0__Bacteria;D_1__Planctomycetes;D_2__Planctomycetacia;D_3__Planctomycetales;D_4__uncultured;__	7	3.27986e-05	0	0	40	0.000154931
D_0__Bacteria;D_1__Proteobacteria;D_2__Alphaproteobacteria;D_3__Rhizobiales;D_4__Rhizobiaceae;D_5__Mesorhizobium sp. JB07	0	0	0	0	47	0.000182044
D_0__Bacteria;D_1__Proteobacteria;D_2__Gammaproteobacteria;D_3__Oceanospirillales;D_4__Halomonadaceae;D_5__Halomonas	0	0	12	2.84772e-05	35	0.000135564
D_0__Bacteria;D_1__Actinobacteria;D_2__Actinobacteria;D_3__Propionibacteriales;D_4__Propionibacteriaceae;D_5__Marinilutecoccus	0	0	0	0	46	0.00017817
D_0__Bacteria;D_1__Chlamydiae;D_2__Chlamydiae;D_3__Chlamydiales;D_4__Parachlamydiaceae;D_5__Candidatus Protochlamydia	0	0	0	0	26	0.000100705
D_0__Bacteria;D_1__Proteobacteria;D_2__Gammaproteobacteria;D_3__Betaproteobacteriales;D_4__Burkholderiaceae;D_5__Noviherbaspirillum	0	0	0	0	46	0.00017817
D_0__Bacteria;D_1__Proteobacteria;D_2__Gammaproteobacteria;D_3__Xanthomonadales;D_4__Xanthomonadaceae;D_5__uncultured	0	0	0	0	46	0.00017817
D_0__Bacteria;D_1__Actinobacteria;D_2__Actinobacteria;D_3__Kineosporiales;D_4__Kineosporiaceae;D_5__Quadrisphaera	0	0	0	0	45	0.000174297
D_0__Bacteria;D_1__Bacteroidetes;D_2__Bacteroidia;D_3__Chitinophagales;D_4__Chitinophagaceae;D_5__Sediminibacterium	0	0	0	0	45	0.000174297
D_0__Bacteria;D_1__Firmicutes;D_2__Bacilli;D_3__Lactobacillales;D_4__Leuconostocaceae;D_5__Leuconostoc	0	0	0	0	45	0.000174297
D_0__Bacteria;D_1__Firmicutes;D_2__Clostridia;D_3__Clostridiales;D_4__Lachnospiraceae;D_5__[Eubacterium] ventriosum group	0	0	0	0	45	0.000174297
D_0__Bacteria;D_1__Gemmatimonadetes;D_2__Gemmatimonadetes;D_3__Gemmatimonadales;D_4__Gemmatimonadaceae;__	0	0	23	5.45813e-05	22	8.52119e-05
D_0__Bacteria;D_1__Planctomycetes;D_2__Planctomycetacia;D_3__Planctomycetales;D_4__Schlesneriaceae;D_5__Schlesneria	0	0	3	7.1193e-06	42	0.000162677
D_0__Bacteria;D_1__Proteobacteria;D_2__Gammaproteobacteria;D_3__Gammaproteobacteria Incertae Sedis;D_4__Unknown Family;D_5__Candidatus Berkiella	0	0	0	0	45	0.000174297
D_0__Bacteria;D_1__Verrucomicrobia;D_2__Verrucomicrobiae;D_3__Verrucomicrobiales;D_4__Verrucomicrobiaceae;D_5__uncultured	0	0	0	0	45	0.000174297
D_0__Bacteria;D_1__Bacteroidetes;D_2__Bacteroidia;D_3__Sphingobacteriales;D_4__KD3-93;__	0	0	44	0.000104416	0	0
D_0__Bacteria;D_1__Firmicutes;D_2__Bacilli;D_3__Bacillales;D_4__Planococcaceae;D_5__Planomicrobium	0	0	0	0	44	0.000170424
D_0__Bacteria;D_1__Firmicutes;D_2__Bacilli;D_3__Lactobacillales;D_4__Carnobacteriaceae;D_5__Desemzia	0	0	0	0	44	0.000170424
D_0__Bacteria;D_1__Proteobacteria;D_2__Alphaproteobacteria;D_3__Rhizobiales;D_4__Stappiaceae;D_5__Agaricicola	0	0	0	0	44	0.000170424
D_0__Bacteria;D_1__Proteobacteria;D_2__Gammaproteobacteria;D_3__Pseudomonadales;D_4__Moraxellaceae;__	0	0	0	0	0	0
D_0__Bacteria;D_1__Acidobacteria;D_2__Subgroup 6;D_3__unidentified;D_4__unidentified;D_5__unidentified	0	0	12	2.84772e-05	31	0.000120071
D_0__Bacteria;D_1__FBP;__;__;__;__	0	0	32	7.59392e-05	11	4.26059e-05
D_0__Bacteria;D_1__Firmicutes;D_2__Clostridia;D_3__Clostridiales;D_4__Lachnospiraceae;D_5__Lachnospiraceae UCG-004	0	0	0	0	43	0.00016655
D_0__Bacteria;D_1__Lentisphaerae;D_2__Lentisphaeria;D_3__Victivallales;D_4__vadinBE97;Ambiguous_taxa	0	0	0	0	43	0.00016655
D_0__Bacteria;D_1__Verrucomicrobia;D_2__Verrucomicrobiae;D_3__Pedosphaerales;D_4__Pedosphaeraceae;D_5__ADurb.Bin063-1	0	0	0	0	43	0.00016655
D_0__Bacteria;D_1__WPS-2;D_2__metagenome;D_3__metagenome;D_4__metagenome;D_5__metagenome	0	0	0	0	43	0.00016655
D_0__Bacteria;D_1__Actinobacteria;D_2__Actinobacteria;D_3__Micrococcales;D_4__Micrococcaceae;D_5__Arthrobacter	42	0.000196791	0	0	0	0
D_0__Bacteria;D_1__Actinobacteria;D_2__Actinobacteria;D_3__Pseudonocardiales;D_4__Pseudonocardiaceae;D_5__Lechevalieria	0	0	0	0	42	0.000162677
D_0__Bacteria;D_1__Chloroflexi;D_2__Anaerolineae;D_3__Caldilineales;D_4__Caldilineaceae;D_5__uncultured	0	0	0	0	42	0.000162677
D_0__Bacteria;D_1__Firmicutes;D_2__Bacilli;D_3__Bacillales;D_4__Paenibacillaceae;D_5__Paenibacillus	6	2.81131e-05	15	3.55965e-05	21	8.13386e-05
D_0__Bacteria;D_1__Proteobacteria;D_2__Gammaproteobacteria;D_3__Steroidobacterales;D_4__Steroidobacteraceae;D_5__Steroidobacter	0	0	6	1.42386e-05	36	0.000139438
D_0__Bacteria;D_1__Bacteroidetes;D_2__Bacteroidia;D_3__Bacteroidales;D_4__Dysgonomonadaceae;D_5__uncultured	0	0	41	9.7297e-05	0	0
D_0__Bacteria;D_1__Bacteroidetes;D_2__Bacteroidia;D_3__Bacteroidales;D_4__uncultured;Ambiguous_taxa	0	0	0	0	41	0.000158804
D_0__Bacteria;D_1__Gemmatimonadetes;D_2__Gemmatimonadetes;D_3__Gemmatimonadales;D_4__Gemmatimonadaceae;D_5__Gemmatimonas	0	0	0	0	41	0.000158804
D_0__Bacteria;D_1__Actinobacteria;D_2__Actinobacteria;D_3__Micrococcales;D_4__Cellulomonadaceae;D_5__Pseudactinotalea	0	0	0	0	40	0.000154931
D_0__Bacteria;D_1__Bacteroidetes;D_2__Bacteroidia;D_3__Cytophagales;D_4__Microscillaceae;D_5__Siphonobacter	0	0	0	0	40	0.000154931
D_0__Bacteria;D_1__Chloroflexi;D_2__Chloroflexia;D_3__Thermomicrobiales;D_4__JG30-KF-CM45;Ambiguous_taxa	0	0	0	0	40	0.000154931
D_0__Bacteria;D_1__Chloroflexi;D_2__OLB14;__;__;__	0	0	0	0	40	0.000154931
D_0__Bacteria;D_1__Elusimicrobia;D_2__Elusimicrobia;D_3__Elusimicrobiales;D_4__Elusimicrobiaceae;D_5__Elusimicrobium	0	0	0	0	40	0.000154931
D_0__Bacteria;D_1__Firmicutes;D_2__Clostridia;D_3__Clostridiales;D_4__Family XIII;D_5__[Eubacterium] brachy group	0	0	0	0	40	0.000154931
D_0__Bacteria;D_1__Proteobacteria;D_2__Alphaproteobacteria;D_3__Micavibrionales;D_4__Micavibrionaceae;D_5__uncultured	0	0	0	0	40	0.000154931
D_0__Bacteria;D_1__Proteobacteria;D_2__Alphaproteobacteria;D_3__Rhizobiales;D_4__Rhizobiales Incertae Sedis;D_5__Bauldia	0	0	0	0	40	0.000154931
D_0__Bacteria;D_1__Proteobacteria;D_2__Deltaproteobacteria;D_3__Oligoflexales;D_4__Oligoflexaceae;D_5__Silvanigrella	0	0	0	0	40	0.000154931
D_0__Bacteria;D_1__Proteobacteria;D_2__Gammaproteobacteria;D_3__Betaproteobacteriales;D_4__Burkholderiaceae;D_5__Pelomonas	0	0	0	0	40	0.000154931
D_0__Bacteria;D_1__Spirochaetes;D_2__Spirochaetia;D_3__Spirochaetales;D_4__Spirochaetaceae;D_5__GWE2-31-10	0	0	0	0	40	0.000154931
D_0__Bacteria;D_1__Acidobacteria;D_2__Subgroup 6;D_3__uncultured Holophagae bacterium;D_4__uncultured Holophagae bacterium;D_5__uncultured Holophagae bacterium	0	0	0	0	39	0.000151057
D_0__Bacteria;D_1__Bacteroidetes;D_2__Bacteroidia;D_3__Cytophagales;D_4__Spirosomaceae;D_5__Fibrella	0	0	0	0	39	0.000151057
D_0__Bacteria;D_1__Bacteroidetes;D_2__Bacteroidia;__;__;__	39	0.000182735	0	0	0	0
D_0__Bacteria;D_1__Proteobacteria;D_2__Alphaproteobacteria;D_3__Acetobacterales;D_4__Acetobacteraceae;D_5__Rhodopila	0	0	39	9.25508e-05	0	0
D_0__Bacteria;D_1__Proteobacteria;D_2__Gammaproteobacteria;D_3__R7C24;D_4__metagenome;D_5__metagenome	0	0	0	0	39	0.000151057
D_0__Bacteria;D_1__Actinobacteria;D_2__Actinobacteria;D_3__Micrococcales;D_4__Intrasporangiaceae;D_5__Ornithinimicrobium	0	0	0	0	38	0.000147184
D_0__Bacteria;D_1__Bacteroidetes;D_2__Bacteroidia;D_3__Flavobacteriales;D_4__Weeksellaceae;D_5__uncultured	38	0.000178049	0	0	0	0
D_0__Bacteria;D_1__Firmicutes;D_2__Bacilli;D_3__Bacillales;D_4__Staphylococcaceae;D_5__Jeotgalicoccus	0	0	0	0	38	0.000147184
D_0__Bacteria;D_1__Proteobacteria;D_2__Alphaproteobacteria;D_3__Micavibrionales;D_4__uncultured;D_5__uncultured bacterium	0	0	0	0	38	0.000147184
D_0__Bacteria;D_1__Proteobacteria;D_2__Alphaproteobacteria;D_3__SAR11 clade;__;__	0	0	0	0	38	0.000147184
D_0__Bacteria;D_1__Proteobacteria;D_2__Gammaproteobacteria;D_3__Betaproteobacteriales;D_4__Burkholderiaceae;D_5__Acidovorax	0	0	0	0	38	0.000147184
D_0__Bacteria;D_1__Chloroflexi;D_2__KD4-96;D_3__uncultured bacterium;D_4__uncultured bacterium;D_5__uncultured bacterium	0	0	0	0	37	0.000143311
D_0__Bacteria;D_1__Cyanobacteria;D_2__Oxyphotobacteria;D_3__Chloroplast;D_4__Phaseolus acutifolius (tepary bean);D_5__Phaseolus acutifolius (tepary bean)	0	0	37	8.78046e-05	0	0
D_0__Bacteria;D_1__Firmicutes;D_2__Bacilli;D_3__Bacillales;D_4__Planococcaceae;D_5__Rummeliibacillus	0	0	0	0	37	0.000143311
D_0__Bacteria;D_1__Firmicutes;D_2__Clostridia;D_3__Clostridiales;D_4__Clostridiales vadinBB60 group;__	0	0	0	0	37	0.000143311
D_0__Bacteria;D_1__Firmicutes;D_2__Clostridia;D_3__Clostridiales;D_4__Ruminococcaceae;D_5__Angelakisella	0	0	0	0	37	0.000143311
D_0__Bacteria;D_1__Proteobacteria;D_2__Alphaproteobacteria;D_3__Rhodobacterales;D_4__Rhodobacteraceae;D_5__Rhodobacter	0	0	0	0	37	0.000143311
D_0__Bacteria;D_1__Proteobacteria;D_2__Alphaproteobacteria;D_3__Rickettsiales;D_4__Rickettsiaceae;D_5__Candidatus Trichorickettsia	0	0	37	8.78046e-05	0	0
D_0__Bacteria;D_1__Proteobacteria;D_2__Gammaproteobacteria;D_3__Betaproteobacteriales;D_4__Neisseriaceae;__	0	0	0	0	37	0.000143311
D_0__Bacteria;D_1__Proteobacteria;D_2__Gammaproteobacteria;D_3__Salinisphaerales;D_4__Solimonadaceae;__	0	0	0	0	37	0.000143311
D_0__Bacteria;D_1__Acidobacteria;D_2__Acidobacteriia;D_3__Acidobacteriales;D_4__Acidobacteriaceae (Subgroup 1);__	0	0	0	0	25	9.68317e-05
D_0__Bacteria;D_1__Actinobacteria;D_2__Nitriliruptoria;D_3__Euzebyales;D_4__Euzebyaceae;D_5__uncultured	0	0	0	0	36	0.000139438
D_0__Bacteria;D_1__Actinobacteria;D_2__Thermoleophilia;D_3__Solirubrobacterales;D_4__67-14;Ambiguous_taxa	0	0	0	0	36	0.000139438
D_0__Bacteria;D_1__FBP;D_2__uncultured actinobacterium;D_3__uncultured actinobacterium;D_4__uncultured actinobacterium;D_5__uncultured actinobacterium	0	0	0	0	36	0.000139438
D_0__Bacteria;D_1__Firmicutes;D_2__Clostridia;D_3__Clostridiales;D_4__Lachnospiraceae;D_5__Lachnospiraceae FCS020 group	0	0	0	0	36	0.000139438
D_0__Bacteria;D_1__Proteobacteria;D_2__Deltaproteobacteria;D_3__Myxococcales;D_4__P3OB-42;D_5__uncultured bacterium	0	0	0	0	36	0.000139438
D_0__Bacteria;D_1__Chlamydiae;D_2__Chlamydiae;D_3__Chlamydiales;D_4__cvE6;D_5__uncultured Chlamydia sp.	0	0	0	0	35	0.000135564
D_0__Bacteria;D_1__Cyanobacteria;D_2__Oxyphotobacteria;D_3__Chloroplast;D_4__Prototheca stagnorum;D_5__Prototheca stagnorum	0	0	0	0	35	0.000135564
D_0__Bacteria;D_1__Firmicutes;D_2__Clostridia;D_3__Clostridiales;D_4__Ruminococcaceae;D_5__Oscillospira	0	0	0	0	35	0.000135564
D_0__Bacteria;D_1__Proteobacteria;D_2__Alphaproteobacteria;D_3__Azospirillales;D_4__Azospirillaceae;D_5__uncultured	0	0	0	0	35	0.000135564
D_0__Bacteria;D_1__Proteobacteria;D_2__Alphaproteobacteria;D_3__Rhizobiales;D_4__Xanthobacteraceae;D_5__Variibacter	0	0	0	0	35	0.000135564
D_0__Bacteria;D_1__Proteobacteria;D_2__Alphaproteobacteria;D_3__Rhodobacterales;D_4__Rhodobacteraceae;D_5__Tabrizicola	0	0	0	0	35	0.000135564
D_0__Bacteria;D_1__Proteobacteria;D_2__Gammaproteobacteria;D_3__Xanthomonadales;D_4__Rhodanobacteraceae;D_5__uncultured	0	0	0	0	35	0.000135564
D_0__Bacteria;D_1__Actinobacteria;D_2__Acidimicrobiia;D_3__Microtrichales;D_4__Ilumatobacteraceae;D_5__Ilumatobacter	0	0	0	0	34	0.000131691
D_0__Bacteria;D_1__Dependentiae;D_2__Babeliae;D_3__Babeliales;D_4__uncultured bacterium;D_5__uncultured bacterium	0	0	0	0	34	0.000131691
D_0__Bacteria;D_1__Firmicutes;D_2__Clostridia;D_3__Clostridiales;D_4__Lachnospiraceae;D_5__Lachnospiraceae XPB1014 group	0	0	0	0	34	0.000131691
D_0__Bacteria;D_1__Proteobacteria;D_2__Alphaproteobacteria;D_3__Acetobacterales;D_4__Acetobacteraceae;D_5__Roseococcus	0	0	0	0	34	0.000131691
D_0__Bacteria;D_1__Proteobacteria;D_2__Alphaproteobacteria;D_3__Alphaproteobacteria Incertae Sedis;D_4__Unknown Family;__	0	0	0	0	34	0.000131691
D_0__Bacteria;D_1__Actinobacteria;D_2__Thermoleophilia;D_3__Gaiellales;D_4__uncultured;__	0	0	0	0	33	0.000127818
D_0__Bacteria;D_1__Bacteroidetes;D_2__Bacteroidia;D_3__Cytophagales;D_4__Spirosomaceae;D_5__Leadbetterella	23	0.000107767	10	2.3731e-05	0	0
D_0__Bacteria;D_1__Firmicutes;D_2__Bacilli;D_3__Lactobacillales;D_4__Carnobacteriaceae;D_5__Alloiococcus	0	0	0	0	33	0.000127818
D_0__Bacteria;D_1__Planctomycetes;D_2__Planctomycetacia;D_3__Planctomycetales;D_4__Schlesneriaceae;D_5__Planctopirus	14	6.55971e-05	0	0	19	7.35921e-05
D_0__Bacteria;D_1__Proteobacteria;D_2__Alphaproteobacteria;D_3__Rickettsiales;D_4__Mitochondria;D_5__Juniperus virginiana	0	0	0	0	33	0.000127818
D_0__Bacteria;D_1__Proteobacteria;D_2__Gammaproteobacteria;D_3__Xanthomonadales;D_4__Xanthomonadaceae;__	0	0	21	4.98351e-05	12	4.64792e-05
D_0__Bacteria;D_1__WPS-2;Ambiguous_taxa;Ambiguous_taxa;Ambiguous_taxa;Ambiguous_taxa	0	0	11	2.61041e-05	22	8.52119e-05
D_0__Bacteria;D_1__Actinobacteria;D_2__Coriobacteriia;D_3__Coriobacteriales;D_4__Eggerthellaceae;D_5__Adlercreutzia	0	0	0	0	32	0.000123945
D_0__Bacteria;D_1__Bacteroidetes;D_2__Bacteroidia;D_3__Cytophagales;D_4__Microscillaceae;__	0	0	0	0	32	0.000123945
D_0__Bacteria;D_1__Chlamydiae;D_2__Chlamydiae;D_3__Chlamydiales;D_4__Parachlamydiaceae;D_5__uncultured	0	0	0	0	32	0.000123945
D_0__Bacteria;D_1__Chloroflexi;D_2__Ktedonobacteria;D_3__C0119;D_4__uncultured bacterium;D_5__uncultured bacterium	0	0	14	3.32234e-05	18	6.97188e-05
D_0__Bacteria;D_1__Cyanobacteria;D_2__Oxyphotobacteria;D_3__Chloroplast;D_4__Heveochlorella roystonensis;D_5__Heveochlorella roystonensis	0	0	17	4.03427e-05	15	5.8099e-05
D_0__Bacteria;D_1__Firmicutes;D_2__Clostridia;D_3__Clostridiales;D_4__Peptostreptococcaceae;D_5__Peptostreptococcus	0	0	0	0	32	0.000123945
D_0__Bacteria;D_1__Proteobacteria;D_2__Alphaproteobacteria;D_3__Micavibrionales;D_4__uncultured;D_5__metagenome	0	0	0	0	32	0.000123945
D_0__Bacteria;D_1__Proteobacteria;D_2__Alphaproteobacteria;D_3__Rhizobiales;D_4__Xanthobacteraceae;D_5__Pseudolabrys	0	0	0	0	32	0.000123945
D_0__Bacteria;D_1__Proteobacteria;D_2__Alphaproteobacteria;D_3__Rickettsiales;D_4__SM2D12;__	0	0	0	0	32	0.000123945
D_0__Bacteria;D_1__Actinobacteria;D_2__Actinobacteria;D_3__Kineosporiales;D_4__Kineosporiaceae;__	0	0	0	0	31	0.000120071
D_0__Bacteria;D_1__Bacteroidetes;D_2__Bacteroidia;D_3__Bacteroidales;D_4__Prevotellaceae;D_5__Prevotella 7	0	0	0	0	31	0.000120071
D_0__Bacteria;D_1__Chlamydiae;D_2__Chlamydiae;D_3__Chlamydiales;D_4__Chlamydiaceae;D_5__uncultured	0	0	15	3.55965e-05	16	6.19723e-05
D_0__Bacteria;D_1__Patescibacteria;D_2__Parcubacteria;D_3__uncultured Parcubacteria group bacterium;D_4__uncultured Parcubacteria group bacterium;D_5__uncultured Parcubacteria group bacterium	0	0	0	0	31	0.000120071
D_0__Bacteria;D_1__Planctomycetes;D_2__Planctomycetacia;D_3__Planctomycetales;D_4__uncultured;Ambiguous_taxa	0	0	0	0	31	0.000120071
D_0__Bacteria;D_1__Proteobacteria;D_2__Alphaproteobacteria;D_3__Rhodospirillales;D_4__uncultured;D_5__Azospirillum sp. 47_25	0	0	0	0	31	0.000120071
D_0__Bacteria;D_1__Proteobacteria;D_2__Gammaproteobacteria;D_3__211ds20;__;__	0	0	0	0	31	0.000120071
D_0__Bacteria;D_1__Actinobacteria;D_2__Actinobacteria;D_3__Micromonosporales;D_4__Micromonosporaceae;D_5__Actinoplanes	0	0	0	0	30	0.000116198
D_0__Bacteria;D_1__Deinococcus-Thermus;D_2__Deinococci;D_3__Deinococcales;D_4__Trueperaceae;D_5__Truepera	0	0	3	7.1193e-06	27	0.000104578
D_0__Bacteria;D_1__Firmicutes;D_2__Clostridia;D_3__Clostridiales;D_4__Lachnospiraceae;D_5__[Eubacterium] oxidoreducens group	0	0	0	0	30	0.000116198
D_0__Bacteria;D_1__Firmicutes;D_2__Erysipelotrichia;D_3__Erysipelotrichales;D_4__Erysipelotrichaceae;D_5__Erysipelatoclostridium	0	0	0	0	30	0.000116198
D_0__Bacteria;D_1__Lentisphaerae;D_2__Lentisphaeria;D_3__Victivallales;D_4__Victivallaceae;D_5__uncultured bacterium	0	0	0	0	30	0.000116198
D_0__Bacteria;D_1__Planctomycetes;D_2__Phycisphaerae;D_3__Tepidisphaerales;D_4__WD2101 soil group;Ambiguous_taxa	0	0	5	1.18655e-05	25	9.68317e-05
D_0__Bacteria;D_1__Acidobacteria;D_2__Subgroup 6;D_3__uncultured beta proteobacterium;D_4__uncultured beta proteobacterium;D_5__uncultured beta proteobacterium	0	0	0	0	29	0.000112325
D_0__Bacteria;D_1__Actinobacteria;D_2__Actinobacteria;D_3__Kineosporiales;D_4__Kineosporiaceae;D_5__Angustibacter	0	0	29	6.88199e-05	0	0
D_0__Bacteria;D_1__Actinobacteria;D_2__Coriobacteriia;D_3__Coriobacteriales;D_4__Eggerthellaceae;D_5__Enterorhabdus	0	0	0	0	29	0.000112325
D_0__Bacteria;D_1__Firmicutes;D_2__Bacilli;D_3__Bacillales;D_4__Paenibacillaceae;D_5__Brevibacillus	0	0	4	9.49239e-06	25	9.68317e-05
D_0__Bacteria;D_1__Firmicutes;D_2__Bacilli;D_3__Bacillales;D_4__Staphylococcaceae;D_5__S31	0	0	0	0	29	0.000112325
D_0__Bacteria;D_1__Firmicutes;D_2__Clostridia;D_3__Clostridiales;D_4__Family XI;D_5__Peptoniphilus	0	0	5	1.18655e-05	24	9.29584e-05
D_0__Bacteria;D_1__Proteobacteria;D_2__Alphaproteobacteria;D_3__Rickettsiales;D_4__Mitochondria;D_5__uncultured bacterium	0	0	29	6.88199e-05	0	0
D_0__Bacteria;D_1__Actinobacteria;D_2__Actinobacteria;D_3__Micrococcales;D_4__Microbacteriaceae;D_5__Agrococcus	0	0	0	0	0	0
D_0__Bacteria;D_1__Actinobacteria;D_2__Actinobacteria;D_3__Micrococcales;D_4__Micrococcaceae;D_5__Micrococcus	0	0	0	0	28	0.000108451
D_0__Bacteria;D_1__Bacteroidetes;D_2__Bacteroidia;D_3__Bacteroidales;D_4__uncultured;D_5__uncultured rumen bacterium	0	0	0	0	28	0.000108451
D_0__Bacteria;D_1__Bacteroidetes;D_2__Bacteroidia;D_3__Sphingobacteriales;D_4__FFCH9454;__	0	0	28	6.64468e-05	0	0
D_0__Bacteria;D_1__Planctomycetes;D_2__Phycisphaerae;D_3__Phycisphaerales;D_4__Phycisphaeraceae;D_5__CL500-3	12	5.62261e-05	0	0	16	6.19723e-05
D_0__Bacteria;D_1__Proteobacteria;D_2__Deltaproteobacteria;D_3__Desulfovibrionales;D_4__Desulfovibrionaceae;D_5__Bilophila	0	0	0	0	28	0.000108451
D_0__Bacteria;D_1__Actinobacteria;D_2__Actinobacteria;D_3__Micrococcales;__;__	0	0	0	0	0	0
D_0__Bacteria;D_1__Patescibacteria;D_2__Microgenomatia;D_3__Candidatus Pacebacteria;D_4__uncultured bacterium;D_5__uncultured bacterium	0	0	0	0	27	0.000104578
D_0__Bacteria;D_1__Proteobacteria;D_2__Alphaproteobacteria;D_3__Sneathiellales;D_4__Sneathiellaceae;D_5__Ferrovibrio	0	0	0	0	27	0.000104578
D_0__Bacteria;D_1__Proteobacteria;D_2__Alphaproteobacteria;D_3__Sphingomonadales;D_4__Sphingomonadaceae;D_5__Hephaestia	0	0	0	0	27	0.000104578
D_0__Bacteria;D_1__Proteobacteria;D_2__Deltaproteobacteria;D_3__Myxococcales;D_4__Polyangiaceae;D_5__Pajaroellobacter	0	0	0	0	16	6.19723e-05
D_0__Bacteria;D_1__Verrucomicrobia;D_2__Verrucomicrobiae;D_3__Methylacidiphilales;D_4__Methylacidiphilaceae;D_5__uncultured	0	0	0	0	27	0.000104578
D_0__Bacteria;D_1__Firmicutes;D_2__Bacilli;D_3__Bacillales;D_4__Planococcaceae;D_5__Chryseomicrobium	0	0	0	0	26	0.000100705
D_0__Bacteria;D_1__Firmicutes;D_2__Clostridia;D_3__Clostridiales;D_4__Peptostreptococcaceae;D_5__uncultured	0	0	0	0	26	0.000100705
D_0__Bacteria;D_1__Firmicutes;D_2__Clostridia;D_3__Clostridiales;D_4__Ruminococcaceae;D_5__Negativibacillus	0	0	0	0	26	0.000100705
D_0__Bacteria;D_1__Patescibacteria;D_2__Saccharimonadia;D_3__Saccharimonadales;D_4__candidate division TM7 bacterium LY2;D_5__candidate division TM7 bacterium LY2	0	0	0	0	26	0.000100705
D_0__Bacteria;D_1__Proteobacteria;D_2__Alphaproteobacteria;D_3__Acetobacterales;D_4__Acetobacteraceae;D_5__Craurococcus	0	0	0	0	26	0.000100705
D_0__Bacteria;D_1__Proteobacteria;D_2__Gammaproteobacteria;D_3__Aeromonadales;D_4__Aeromonadaceae;D_5__Aeromonas	0	0	0	0	26	0.000100705
D_0__Bacteria;D_1__Actinobacteria;D_2__Coriobacteriia;D_3__Coriobacteriales;D_4__Atopobiaceae;__	0	0	0	0	25	9.68317e-05
D_0__Bacteria;D_1__Armatimonadetes;D_2__Fimbriimonadia;D_3__Fimbriimonadales;D_4__Fimbriimonadaceae;D_5__metagenome	0	0	2	4.7462e-06	23	8.90851e-05
D_0__Bacteria;D_1__Bacteroidetes;D_2__Bacteroidia;D_3__Sphingobacteriales;D_4__AKYH767;D_5__uncultured bacterium PHOS-HE51	0	0	0	0	25	9.68317e-05
D_0__Bacteria;D_1__Patescibacteria;D_2__Saccharimonadia;D_3__Saccharimonadales;D_4__uncultured compost bacterium;D_5__uncultured compost bacterium	0	0	0	0	25	9.68317e-05
D_0__Bacteria;D_1__Planctomycetes;D_2__Phycisphaerae;D_3__Tepidisphaerales;D_4__WD2101 soil group;D_5__Planctomycetales bacterium Ellin6207	0	0	0	0	25	9.68317e-05
D_0__Bacteria;D_1__Planctomycetes;D_2__Planctomycetacia;D_3__Pirellulales;D_4__Pirellulaceae;D_5__p-1088-a5 gut group	0	0	0	0	25	9.68317e-05
D_0__Bacteria;D_1__Proteobacteria;D_2__Alphaproteobacteria;D_3__Elsterales;D_4__uncultured;__	0	0	0	0	25	9.68317e-05
D_0__Bacteria;D_1__Proteobacteria;D_2__Alphaproteobacteria;D_3__Rhizobiales;D_4__Beijerinckiaceae;D_5__Microvirga	0	0	25	5.93275e-05	0	0
D_0__Bacteria;D_1__Proteobacteria;D_2__Gammaproteobacteria;D_3__Diplorickettsiales;D_4__Diplorickettsiaceae;D_5__Rickettsiella	0	0	8	1.89848e-05	17	6.58455e-05
D_0__Bacteria;D_1__Proteobacteria;D_2__Gammaproteobacteria;D_3__Salinisphaerales;D_4__Solimonadaceae;D_5__Panacagrimonas	0	0	0	0	25	9.68317e-05
D_0__Bacteria;D_1__Bacteroidetes;D_2__Bacteroidia;D_3__Cytophagales;D_4__Spirosomaceae;D_5__Larkinella	0	0	0	0	14	5.42257e-05
D_0__Bacteria;D_1__Bacteroidetes;D_2__Bacteroidia;D_3__Flavobacteriales;D_4__Flavobacteriaceae;__	6	2.81131e-05	18	4.27158e-05	0	0
D_0__Bacteria;D_1__Chloroflexi;D_2__Anaerolineae;D_3__Ardenticatenales;D_4__Ardenticatenaceae;D_5__uncultured	0	0	0	0	24	9.29584e-05
D_0__Bacteria;D_1__Firmicutes;D_2__Clostridia;D_3__Clostridiales;D_4__Ruminococcaceae;D_5__Ruminococcaceae UCG-004	0	0	0	0	24	9.29584e-05
D_0__Bacteria;D_1__Proteobacteria;D_2__Alphaproteobacteria;D_3__Rhodospirillales;D_4__uncultured;D_5__uncultured bacterium	0	0	0	0	24	9.29584e-05
D_0__Bacteria;D_1__Tenericutes;D_2__Mollicutes;D_3__Mycoplasmatales;D_4__Mycoplasmataceae;D_5__Ureaplasma	0	0	0	0	24	9.29584e-05
D_0__Bacteria;D_1__Actinobacteria;D_2__Actinobacteria;D_3__Frankiales;D_4__Geodermatophilaceae;__	0	0	0	0	23	8.90851e-05
D_0__Bacteria;D_1__Actinobacteria;D_2__Coriobacteriia;D_3__Coriobacteriales;D_4__Coriobacteriales Incertae Sedis;D_5__Raoultibacter	0	0	0	0	23	8.90851e-05
D_0__Bacteria;D_1__Cyanobacteria;D_2__Melainabacteria;D_3__Gastranaerophilales;D_4__uncultured bacterium;D_5__uncultured bacterium	0	0	0	0	23	8.90851e-05
D_0__Bacteria;D_1__Firmicutes;D_2__Clostridia;D_3__Clostridiales;D_4__Clostridiales vadinBB60 group;D_5__uncultured Clostridia bacterium	0	0	0	0	23	8.90851e-05
D_0__Bacteria;D_1__Patescibacteria;D_2__Parcubacteria;D_3__Candidatus Kaiserbacteria;__;__	15	7.02826e-05	8	1.89848e-05	0	0
D_0__Bacteria;D_1__Planctomycetes;D_2__Phycisphaerae;D_3__Tepidisphaerales;D_4__WD2101 soil group;D_5__uncultured Planctomycetales bacterium	0	0	0	0	23	8.90851e-05
D_0__Bacteria;D_1__Proteobacteria;D_2__Alphaproteobacteria;D_3__Caulobacterales;D_4__Hyphomonadaceae;D_5__Euryhalocaulis	0	0	5	1.18655e-05	18	6.97188e-05
D_0__Bacteria;D_1__Proteobacteria;D_2__Alphaproteobacteria;D_3__Micavibrionales;D_4__uncultured;D_5__uncultured eubacterium WD2107	0	0	0	0	23	8.90851e-05
D_0__Bacteria;D_1__Proteobacteria;D_2__Alphaproteobacteria;D_3__Rhizobiales;D_4__Rhizobiaceae;D_5__Chelativorans	0	0	0	0	23	8.90851e-05
D_0__Bacteria;D_1__Proteobacteria;D_2__Deltaproteobacteria;D_3__Oligoflexales;D_4__Oligoflexaceae;D_5__uncultured	0	0	23	5.45813e-05	0	0
D_0__Bacteria;D_1__Proteobacteria;D_2__Gammaproteobacteria;D_3__Salinisphaerales;D_4__Solimonadaceae;D_5__uncultured	0	0	0	0	23	8.90851e-05
D_0__Bacteria;D_1__Tenericutes;D_2__Mollicutes;D_3__Izimaplasmatales;D_4__uncultured bacterium;D_5__uncultured bacterium	0	0	0	0	23	8.90851e-05
D_0__Archaea;D_1__Euryarchaeota;D_2__Methanomicrobia;D_3__Methanomicrobiales;D_4__Methanocorpusculaceae;D_5__Methanocorpusculum	0	0	0	0	22	8.52119e-05
D_0__Bacteria;D_1__Acidobacteria;D_2__Acidobacteriia;D_3__Solibacterales;D_4__Solibacteraceae (Subgroup 3);__	22	0.000103081	0	0	0	0
D_0__Bacteria;D_1__Bacteroidetes;D_2__Bacteroidia;D_3__Bacteroidales;D_4__Muribaculaceae;D_5__uncultured rumen bacterium	0	0	0	0	22	8.52119e-05
D_0__Bacteria;D_1__Chloroflexi;D_2__Ktedonobacteria;D_3__C0119;D_4__uncultured Chloroflexi bacterium;D_5__uncultured Chloroflexi bacterium	0	0	0	0	22	8.52119e-05
D_0__Bacteria;D_1__Firmicutes;D_2__Bacilli;D_3__Bacillales;D_4__Planococcaceae;D_5__Solibacillus	0	0	0	0	22	8.52119e-05
D_0__Bacteria;D_1__Firmicutes;D_2__Clostridia;D_3__Clostridiales;D_4__Lachnospiraceae;D_5__Lachnospiraceae UCG-010	0	0	0	0	22	8.52119e-05
D_0__Bacteria;D_1__Proteobacteria;D_2__Alphaproteobacteria;D_3__Rhizobiales;D_4__Beijerinckiaceae;D_5__alphaI cluster	0	0	0	0	22	8.52119e-05
D_0__Bacteria;D_1__Proteobacteria;D_2__Alphaproteobacteria;D_3__Rickettsiales;D_4__Midichloriaceae;D_5__Candidatus Jidaibacter	0	0	0	0	18	6.97188e-05
D_0__Bacteria;D_1__Proteobacteria;D_2__Alphaproteobacteria;D_3__Rickettsiales;D_4__SM2D12;D_5__metagenome	0	0	0	0	22	8.52119e-05
D_0__Bacteria;D_1__Proteobacteria;D_2__Deltaproteobacteria;D_3__Myxococcales;D_4__uncultured;D_5__uncultured bacterium	0	0	22	5.22082e-05	0	0
D_0__Bacteria;D_1__Actinobacteria;D_2__Acidimicrobiia;D_3__IMCC26256;__;__	0	0	0	0	21	8.13386e-05
D_0__Bacteria;D_1__Actinobacteria;D_2__Acidimicrobiia;D_3__Microtrichales;D_4__Ilumatobacteraceae;D_5__CL500-29 marine group	0	0	0	0	21	8.13386e-05
D_0__Bacteria;D_1__Actinobacteria;D_2__Actinobacteria;D_3__Pseudonocardiales;D_4__Pseudonocardiaceae;D_5__Saccharothrix	0	0	0	0	21	8.13386e-05
D_0__Bacteria;D_1__Actinobacteria;D_2__Thermoleophilia;D_3__Solirubrobacterales;D_4__Solirubrobacteraceae;__	0	0	21	4.98351e-05	0	0
D_0__Bacteria;D_1__Bacteroidetes;D_2__Bacteroidia;D_3__Cytophagales;D_4__Cyclobacteriaceae;D_5__Tunicatimonas	0	0	3	7.1193e-06	18	6.97188e-05
D_0__Bacteria;D_1__Chlamydiae;D_2__Chlamydiae;D_3__Chlamydiales;D_4__cvE6;__	0	0	0	0	21	8.13386e-05
D_0__Bacteria;D_1__Chloroflexi;D_2__Anaerolineae;D_3__RBG-13-54-9;D_4__uncultured Caldilineaceae bacterium;D_5__uncultured Caldilineaceae bacterium	0	0	0	0	21	8.13386e-05
D_0__Bacteria;D_1__Cyanobacteria;D_2__Oxyphotobacteria;D_3__Chloroplast;D_4__Monodopsis sp. MarTras21;D_5__Monodopsis sp. MarTras21	0	0	21	4.98351e-05	0	0
D_0__Bacteria;D_1__Firmicutes;D_2__Clostridia;D_3__Clostridiales;D_4__Family XIII;D_5__Mogibacterium	0	0	0	0	21	8.13386e-05
D_0__Bacteria;D_1__Planctomycetes;D_2__Planctomycetacia;D_3__Pirellulales;D_4__Pirellulaceae;__	0	0	0	0	21	8.13386e-05
D_0__Bacteria;D_1__Proteobacteria;D_2__Alphaproteobacteria;D_3__Caedibacterales;D_4__Caedibacteraceae;D_5__Caedibacter	0	0	9	2.13579e-05	0	0
D_0__Bacteria;D_1__Proteobacteria;D_2__Gammaproteobacteria;D_3__Pasteurellales;D_4__Pasteurellaceae;D_5__Haemophilus	0	0	0	0	21	8.13386e-05
D_0__Bacteria;D_1__Tenericutes;D_2__Mollicutes;D_3__Mollicutes RF39;Ambiguous_taxa;Ambiguous_taxa	0	0	0	0	21	8.13386e-05
D_0__Bacteria;D_1__Verrucomicrobia;D_2__Verrucomicrobiae;D_3__Pedosphaerales;D_4__Pedosphaeraceae;__	0	0	0	0	21	8.13386e-05
D_0__Bacteria;D_1__Verrucomicrobia;D_2__Verrucomicrobiae;D_3__Verrucomicrobiales;D_4__Verrucomicrobiaceae;D_5__Roseimicrobium	0	0	7	1.66117e-05	14	5.42257e-05
D_0__Bacteria;D_1__Actinobacteria;D_2__Actinobacteria;D_3__Bifidobacteriales;D_4__Bifidobacteriaceae;D_5__Bifidobacterium	0	0	0	0	20	7.74653e-05
D_0__Bacteria;D_1__Actinobacteria;D_2__Coriobacteriia;D_3__Coriobacteriales;D_4__Eggerthellaceae;D_5__uncultured	0	0	0	0	20	7.74653e-05
D_0__Bacteria;D_1__Firmicutes;D_2__Clostridia;D_3__Clostridiales;D_4__Ruminococcaceae;D_5__Fournierella	0	0	0	0	20	7.74653e-05
D_0__Bacteria;D_1__Firmicutes;D_2__Erysipelotrichia;D_3__Erysipelotrichales;D_4__Erysipelotrichaceae;D_5__[Anaerorhabdus] furcosa group	0	0	0	0	20	7.74653e-05
D_0__Bacteria;D_1__Lentisphaerae;D_2__Lentisphaeria;D_3__Victivallales;D_4__Victivallaceae;__	0	0	0	0	20	7.74653e-05
D_0__Bacteria;D_1__Proteobacteria;D_2__Alphaproteobacteria;D_3__Rhizobiales;D_4__Methyloligellaceae;D_5__uncultured	0	0	0	0	20	7.74653e-05
D_0__Bacteria;D_1__Proteobacteria;D_2__Alphaproteobacteria;D_3__Rickettsiales;D_4__Rickettsiaceae;D_5__Candidatus Hemipteriphilus	0	0	0	0	20	7.74653e-05
D_0__Bacteria;D_1__Proteobacteria;D_2__Alphaproteobacteria;D_3__Sphingomonadales;D_4__Sphingomonadaceae;D_5__MN 122.2a	0	0	0	0	20	7.74653e-05
D_0__Bacteria;D_1__Actinobacteria;D_2__Actinobacteria;D_3__Micrococcales;D_4__Microbacteriaceae;D_5__Leucobacter	19	8.90247e-05	0	0	0	0
D_0__Bacteria;D_1__Actinobacteria;D_2__Thermoleophilia;D_3__Solirubrobacterales;D_4__Solirubrobacteraceae;Ambiguous_taxa	0	0	0	0	19	7.35921e-05
D_0__Bacteria;D_1__Armatimonadetes;D_2__Chthonomonadetes;D_3__Chthonomonadales;D_4__Chthonomonadaceae;D_5__Chthonomonas	0	0	0	0	19	7.35921e-05
D_0__Bacteria;D_1__BRC1;D_2__metagenome;D_3__metagenome;D_4__metagenome;D_5__metagenome	0	0	0	0	19	7.35921e-05
D_0__Bacteria;D_1__Bacteroidetes;D_2__Bacteroidia;D_3__Flavobacteriales;D_4__Weeksellaceae;D_5__Bergeyella	0	0	0	0	19	7.35921e-05
D_0__Bacteria;D_1__Chloroflexi;D_2__Chloroflexia;D_3__Kallotenuales;D_4__AKIW781;D_5__uncultured bacterium	0	0	7	1.66117e-05	12	4.64792e-05
D_0__Bacteria;D_1__Cyanobacteria;D_2__Melainabacteria;D_3__Vampirovibrionales;D_4__uncultured bacterium;D_5__uncultured bacterium	0	0	0	0	19	7.35921e-05
D_0__Bacteria;D_1__Firmicutes;D_2__Bacilli;D_3__Lactobacillales;D_4__Leuconostocaceae;D_5__Weissella	0	0	0	0	0	0
D_0__Bacteria;D_1__Proteobacteria;D_2__Alphaproteobacteria;D_3__Micavibrionales;D_4__Micavibrionaceae;D_5__Micavibrio	0	0	0	0	19	7.35921e-05
D_0__Bacteria;D_1__Proteobacteria;D_2__Deltaproteobacteria;D_3__Oligoflexales;D_4__0319-6G20;__	0	0	0	0	19	7.35921e-05
D_0__Bacteria;D_1__Proteobacteria;D_2__Gammaproteobacteria;D_3__Betaproteobacteriales;D_4__Burkholderiaceae;D_5__Inhella	0	0	0	0	19	7.35921e-05
D_0__Bacteria;D_1__Verrucomicrobia;D_2__Verrucomicrobiae;D_3__Chthoniobacterales;D_4__01D2Z36;D_5__metagenome	0	0	0	0	19	7.35921e-05
D_0__Bacteria;D_1__Actinobacteria;D_2__Thermoleophilia;D_3__Gaiellales;D_4__Gaiellaceae;D_5__Gaiella	0	0	0	0	18	6.97188e-05
D_0__Bacteria;D_1__Armatimonadetes;D_2__Armatimonadia;D_3__Armatimonadales;D_4__uncultured Armatimonadetes bacterium;D_5__uncultured Armatimonadetes bacterium	0	0	0	0	18	6.97188e-05
D_0__Bacteria;D_1__Bacteroidetes;D_2__Bacteroidia;D_3__Bacteroidales;D_4__Bacteroidales BS11 gut group;Ambiguous_taxa	0	0	0	0	18	6.97188e-05
D_0__Bacteria;D_1__Bacteroidetes;D_2__Bacteroidia;D_3__Chitinophagales;D_4__Chitinophagaceae;D_5__Flavitalea	0	0	18	4.27158e-05	0	0
D_0__Bacteria;D_1__Bacteroidetes;D_2__Bacteroidia;D_3__Cytophagales;D_4__Hymenobacteraceae;D_5__Pontibacter	0	0	18	4.27158e-05	0	0
D_0__Bacteria;D_1__Firmicutes;D_2__Bacilli;D_3__Bacillales;D_4__Family XII;D_5__Exiguobacterium	0	0	0	0	18	6.97188e-05
D_0__Bacteria;D_1__Firmicutes;D_2__Clostridia;D_3__Clostridiales;D_4__Family XI;D_5__Finegoldia	0	0	18	4.27158e-05	0	0
D_0__Bacteria;D_1__Firmicutes;D_2__Clostridia;D_3__Clostridiales;D_4__Lachnospiraceae;D_5__[Ruminococcus] gnavus group	0	0	0	0	18	6.97188e-05
D_0__Bacteria;D_1__Firmicutes;D_2__Clostridia;D_3__Clostridiales;D_4__Peptococcaceae;D_5__Peptococcus	0	0	0	0	18	6.97188e-05
D_0__Bacteria;D_1__Lentisphaerae;D_2__Lentisphaeria;D_3__Victivallales;D_4__vadinBE97;__	0	0	0	0	18	6.97188e-05
D_0__Bacteria;D_1__Patescibacteria;D_2__Gracilibacteria;D_3__Absconditabacteriales (SR1);D_4__metagenome;D_5__metagenome	0	0	0	0	18	6.97188e-05
D_0__Bacteria;D_1__Proteobacteria;D_2__Alphaproteobacteria;D_3__Dongiales;D_4__Dongiaceae;D_5__Dongia	0	0	0	0	18	6.97188e-05
D_0__Bacteria;D_1__Spirochaetes;D_2__Spirochaetia;D_3__Spirochaetales;D_4__Spirochaetaceae;__	0	0	0	0	18	6.97188e-05
D_0__Bacteria;D_1__Tenericutes;D_2__Mollicutes;D_3__Mollicutes RF39;D_4__uncultured bacterium;D_5__uncultured bacterium	0	0	0	0	18	6.97188e-05
D_0__Bacteria;D_1__Acidobacteria;D_2__Blastocatellia (Subgroup 4);D_3__DS-100;D_4__uncultured Acidobacteria bacterium;D_5__uncultured Acidobacteria bacterium	0	0	0	0	17	6.58455e-05
D_0__Bacteria;D_1__Acidobacteria;D_2__Subgroup 6;D_3__Acidobacteria bacterium IGE-010;D_4__Acidobacteria bacterium IGE-010;D_5__Acidobacteria bacterium IGE-010	0	0	0	0	17	6.58455e-05
D_0__Bacteria;D_1__Actinobacteria;D_2__Nitriliruptoria;D_3__Nitriliruptorales;D_4__Nitriliruptoraceae;D_5__uncultured bacterium	0	0	0	0	17	6.58455e-05
D_0__Bacteria;D_1__Actinobacteria;D_2__Nitriliruptoria;D_3__Nitriliruptorales;D_4__Nitriliruptoraceae;__	0	0	17	4.03427e-05	0	0
D_0__Bacteria;D_1__BRC1;__;__;__;__	0	0	0	0	17	6.58455e-05
D_0__Bacteria;D_1__Bacteroidetes;D_2__Bacteroidia;D_3__Cytophagales;D_4__Hymenobacteraceae;D_5__Rufibacter	0	0	17	4.03427e-05	0	0
D_0__Bacteria;D_1__Bacteroidetes;D_2__Ignavibacteria;D_3__Ignavibacteriales;__;__	0	0	0	0	17	6.58455e-05
D_0__Bacteria;D_1__Bacteroidetes;D_2__Ignavibacteria;D_3__SJA-28;D_4__uncultured bacterium;D_5__uncultured bacterium	0	0	9	2.13579e-05	8	3.09861e-05
D_0__Bacteria;D_1__Chloroflexi;D_2__Chloroflexia;D_3__Chloroflexales;D_4__Chloroflexaceae;D_5__Chloronema	0	0	0	0	17	6.58455e-05
D_0__Bacteria;D_1__Cyanobacteria;D_2__Sericytochromatia;D_3__uncultured prokaryote;D_4__uncultured prokaryote;D_5__uncultured prokaryote	0	0	0	0	17	6.58455e-05
D_0__Bacteria;D_1__Proteobacteria;D_2__Alphaproteobacteria;D_3__Rhizobiales;D_4__Devosiaceae;D_5__Arsenicitalea	0	0	0	0	17	6.58455e-05
D_0__Bacteria;D_1__Rokubacteria;D_2__NC10;D_3__Rokubacteriales;__;__	0	0	0	0	17	6.58455e-05
D_0__Bacteria;D_1__Acidobacteria;D_2__Blastocatellia (Subgroup 4);D_3__Blastocatellales;D_4__Blastocatellaceae;__	16	7.49681e-05	0	0	0	0
D_0__Bacteria;D_1__Actinobacteria;D_2__Acidimicrobiia;D_3__IMCC26256;Ambiguous_taxa;Ambiguous_taxa	0	0	0	0	16	6.19723e-05
D_0__Bacteria;D_1__Actinobacteria;D_2__Acidimicrobiia;D_3__IMCC26256;D_4__metagenome;D_5__metagenome	0	0	0	0	16	6.19723e-05
D_0__Bacteria;D_1__Bacteroidetes;D_2__Bacteroidia;D_3__Bacteroidales;D_4__Porphyromonadaceae;D_5__uncultured bacterium	0	0	0	0	16	6.19723e-05
D_0__Bacteria;D_1__Chloroflexi;D_2__Ktedonobacteria;D_3__Ktedonobacterales;D_4__Ktedonobacteraceae;D_5__uncultured	0	0	8	1.89848e-05	8	3.09861e-05
D_0__Bacteria;D_1__Chloroflexi;D_2__N9D0;D_3__uncultured bacterium;D_4__uncultured bacterium;D_5__uncultured bacterium	0	0	0	0	16	6.19723e-05
D_0__Bacteria;D_1__Cyanobacteria;D_2__Melainabacteria;D_3__Gastranaerophilales;__;__	0	0	0	0	16	6.19723e-05
D_0__Bacteria;D_1__Firmicutes;D_2__Clostridia;D_3__Clostridiales;D_4__Lachnospiraceae;D_5__Tyzzerella 3	0	0	0	0	16	6.19723e-05
D_0__Bacteria;D_1__Planctomycetes;D_2__vadinHA49;__;__;__	0	0	0	0	16	6.19723e-05
D_0__Bacteria;D_1__Proteobacteria;D_2__Alphaproteobacteria;D_3__Rhodospirillales;D_4__uncultured;__	6	2.81131e-05	0	0	10	3.87327e-05
D_0__Bacteria;D_1__Proteobacteria;D_2__Deltaproteobacteria;D_3__Myxococcales;D_4__Nannocystaceae;__	0	0	0	0	16	6.19723e-05
D_0__Bacteria;D_1__Proteobacteria;D_2__Deltaproteobacteria;D_3__Myxococcales;D_4__mle1-27;D_5__uncultured delta proteobacterium	0	0	0	0	16	6.19723e-05
D_0__Bacteria;D_1__Proteobacteria;D_2__Gammaproteobacteria;D_3__Betaproteobacteriales;D_4__Procabacteriaceae;D_5__Procabacter	0	0	16	3.79696e-05	0	0
D_0__Bacteria;D_1__Proteobacteria;D_2__Gammaproteobacteria;D_3__Xanthomonadales;D_4__Rhodanobacteraceae;D_5__Chujaibacter	0	0	0	0	16	6.19723e-05
D_0__Bacteria;D_1__Proteobacteria;D_2__Gammaproteobacteria;D_3__Xanthomonadales;D_4__Rhodanobacteraceae;__	0	0	0	0	16	6.19723e-05
D_0__Bacteria;D_1__Acidobacteria;D_2__Acidobacteriia;D_3__Acidobacteriales;D_4__Acidobacteriaceae (Subgroup 1);D_5__Edaphobacter	15	7.02826e-05	0	0	0	0
D_0__Bacteria;D_1__Actinobacteria;D_2__Actinobacteria;D_3__Frankiales;D_4__Frankiaceae;D_5__Frankia	0	0	15	3.55965e-05	0	0
D_0__Bacteria;D_1__Actinobacteria;D_2__Actinobacteria;D_3__Micrococcales;D_4__Micrococcaceae;D_5__Nesterenkonia	0	0	0	0	15	5.8099e-05
D_0__Bacteria;D_1__Actinobacteria;D_2__Thermoleophilia;D_3__Solirubrobacterales;D_4__67-14;D_5__uncultured bacterium	0	0	0	0	15	5.8099e-05
D_0__Bacteria;D_1__Chloroflexi;D_2__KD4-96;Ambiguous_taxa;Ambiguous_taxa;Ambiguous_taxa	0	0	0	0	15	5.8099e-05
D_0__Bacteria;D_1__Cyanobacteria;D_2__Oxyphotobacteria;D_3__Nostocales;D_4__Nostocaceae;D_5__Scytonema VB-61278	0	0	0	0	15	5.8099e-05
D_0__Bacteria;D_1__Firmicutes;D_2__Clostridia;D_3__Clostridiales;D_4__Lachnospiraceae;D_5__Acetitomaculum	0	0	0	0	15	5.8099e-05
D_0__Bacteria;D_1__Firmicutes;D_2__Clostridia;D_3__Clostridiales;D_4__Lachnospiraceae;D_5__Lactonifactor	0	0	0	0	15	5.8099e-05
D_0__Bacteria;D_1__Patescibacteria;D_2__Parcubacteria;D_3__Candidatus Jorgensenbacteria;D_4__Candidatus Adlerbacteria bacterium GW2011_GWC1_50_9;D_5__Candidatus Adlerbacteria bacterium GW2011_GWC1_50_9	0	0	0	0	15	5.8099e-05
D_0__Bacteria;D_1__Proteobacteria;D_2__Alphaproteobacteria;D_3__Rhizobiales;D_4__Amb-16S-1323;__	0	0	15	3.55965e-05	0	0
D_0__Bacteria;D_1__Proteobacteria;D_2__Alphaproteobacteria;D_3__Rhodovibrionales;D_4__Fodinicurvataceae;D_5__uncultured	0	0	0	0	15	5.8099e-05
D_0__Bacteria;D_1__Proteobacteria;D_2__Gammaproteobacteria;D_3__Betaproteobacteriales;D_4__Nitrosomonadaceae;D_5__Ellin6067	0	0	0	0	15	5.8099e-05
D_0__Bacteria;D_1__Proteobacteria;D_2__Gammaproteobacteria;D_3__Coxiellales;D_4__Coxiellaceae;D_5__Coxiella	0	0	0	0	15	5.8099e-05
D_0__Bacteria;D_1__Verrucomicrobia;D_2__Verrucomicrobiae;D_3__Opitutales;D_4__Opitutaceae;D_5__Lacunisphaera	0	0	0	0	15	5.8099e-05
D_0__Archaea;D_1__Euryarchaeota;D_2__Methanobacteria;D_3__Methanobacteriales;D_4__Methanobacteriaceae;D_5__Methanobrevibacter	0	0	0	0	14	5.42257e-05
D_0__Bacteria;D_1__Acidobacteria;D_2__Acidobacteriia;D_3__Subgroup 2;__;__	0	0	0	0	14	5.42257e-05
D_0__Bacteria;D_1__Acidobacteria;D_2__Thermoanaerobaculia;D_3__Thermoanaerobaculales;D_4__Thermoanaerobaculaceae;D_5__Subgroup 10	0	0	14	3.32234e-05	0	0
D_0__Bacteria;D_1__Actinobacteria;D_2__Acidimicrobiia;D_3__IMCC26256;D_4__uncultured organism;D_5__uncultured organism	0	0	0	0	14	5.42257e-05
D_0__Bacteria;D_1__Actinobacteria;D_2__Actinobacteria;D_3__Micrococcales;D_4__Ruaniaceae;D_5__Ruania	0	0	0	0	14	5.42257e-05
D_0__Bacteria;D_1__Bacteroidetes;D_2__Bacteroidia;D_3__Bacteroidales;D_4__Prevotellaceae;D_5__Prevotellaceae Ga6A1 group	0	0	0	0	14	5.42257e-05
D_0__Bacteria;D_1__Chloroflexi;D_2__Anaerolineae;D_3__SBR1031;D_4__A4b;D_5__uncultured bacterium	0	0	5	1.18655e-05	9	3.48594e-05
D_0__Bacteria;D_1__Dependentiae;D_2__Babeliae;D_3__Babeliales;D_4__Vermiphilaceae;D_5__uncultured Candidatus Dependentiae bacterium	0	0	0	0	14	5.42257e-05
D_0__Bacteria;D_1__Firmicutes;D_2__Bacilli;D_3__Bacillales;D_4__Planococcaceae;__	0	0	0	0	14	5.42257e-05
D_0__Bacteria;D_1__Firmicutes;D_2__Clostridia;D_3__Clostridiales;D_4__Lachnospiraceae;D_5__Lachnospiraceae UCG-008	0	0	0	0	14	5.42257e-05
D_0__Bacteria;D_1__Patescibacteria;__;__;__;__	0	0	0	0	14	5.42257e-05
D_0__Bacteria;D_1__Planctomycetes;D_2__Planctomycetacia;D_3__Pirellulales;D_4__Pirellulaceae;D_5__Rhodopirellula	0	0	0	0	14	5.42257e-05
D_0__Bacteria;D_1__Planctomycetes;D_2__Planctomycetacia;D_3__uncultured;D_4__metagenome;D_5__metagenome	0	0	0	0	14	5.42257e-05
D_0__Bacteria;D_1__Proteobacteria;D_2__Alphaproteobacteria;D_3__Rhizobiales;Ambiguous_taxa;Ambiguous_taxa	14	6.55971e-05	0	0	0	0
D_0__Bacteria;D_1__Proteobacteria;D_2__Alphaproteobacteria;D_3__Rhizobiales;D_4__D05-2;D_5__uncultured Bradyrhizobiaceae bacterium	0	0	0	0	14	5.42257e-05
D_0__Bacteria;D_1__Proteobacteria;D_2__Gammaproteobacteria;D_3__Betaproteobacteriales;D_4__Burkholderiaceae;D_5__Aquabacterium	0	0	0	0	14	5.42257e-05
D_0__Bacteria;D_1__Tenericutes;D_2__Mollicutes;D_3__Mollicutes RF39;D_4__uncultured Firmicutes bacterium;D_5__uncultured Firmicutes bacterium	0	0	0	0	14	5.42257e-05
D_0__Bacteria;D_1__Acidobacteria;D_2__Acidobacteriia;D_3__Acidobacteriales;D_4__uncultured;D_5__metagenome	0	0	13	3.08503e-05	0	0
D_0__Bacteria;D_1__Acidobacteria;D_2__Holophagae;D_3__Subgroup 7;__;__	0	0	13	3.08503e-05	0	0
D_0__Bacteria;D_1__Actinobacteria;D_2__Actinobacteria;D_3__Micrococcales;D_4__Micrococcaceae;D_5__Rothia	0	0	0	0	13	5.03525e-05
D_0__Bacteria;D_1__Actinobacteria;D_2__Coriobacteriia;D_3__Coriobacteriales;D_4__Atopobiaceae;D_5__Coriobacteriaceae UCG-002	0	0	0	0	13	5.03525e-05
D_0__Bacteria;D_1__Armatimonadetes;D_2__Armatimonadia;D_3__Armatimonadales;D_4__metagenome;D_5__metagenome	0	0	0	0	13	5.03525e-05
D_0__Bacteria;D_1__Bacteroidetes;D_2__Bacteroidia;D_3__Flavobacteriales;D_4__NS9 marine group;D_5__metagenome	10	4.68551e-05	3	7.1193e-06	0	0
D_0__Bacteria;D_1__Bacteroidetes;D_2__Bacteroidia;D_3__Sphingobacteriales;D_4__AKYH767;Ambiguous_taxa	0	0	0	0	13	5.03525e-05
D_0__Bacteria;D_1__Cyanobacteria;D_2__Oxyphotobacteria;D_3__Chloroplast;D_4__Watanabea reniformis;D_5__Watanabea reniformis	0	0	13	3.08503e-05	0	0
D_0__Bacteria;D_1__Firmicutes;D_2__Erysipelotrichia;D_3__Erysipelotrichales;D_4__Erysipelotrichaceae;D_5__Faecalitalea	0	0	4	9.49239e-06	9	3.48594e-05
D_0__Bacteria;D_1__Patescibacteria;D_2__Saccharimonadia;D_3__Saccharimonadales;D_4__uncultured bacterium SBR1071;D_5__uncultured bacterium SBR1071	0	0	13	3.08503e-05	0	0
D_0__Bacteria;D_1__Planctomycetes;D_2__Phycisphaerae;D_3__Tepidisphaerales;D_4__WD2101 soil group;D_5__Planctomycetales bacterium Ellin7224	0	0	0	0	13	5.03525e-05
D_0__Bacteria;D_1__Planctomycetes;D_2__Planctomycetacia;D_3__Pirellulales;D_4__Pirellulaceae;D_5__Blastopirellula	0	0	13	3.08503e-05	0	0
D_0__Bacteria;D_1__Planctomycetes;D_2__Planctomycetacia;D_3__uncultured;__;__	0	0	0	0	13	5.03525e-05
D_0__Bacteria;D_1__Proteobacteria;D_2__Alphaproteobacteria;D_3__Rhizobiales;D_4__uncultured;D_5__uncultured Rhizobiales bacterium	0	0	0	0	13	5.03525e-05
D_0__Bacteria;D_1__Proteobacteria;D_2__Gammaproteobacteria;D_3__Betaproteobacteriales;D_4__Burkholderiaceae;D_5__Lautropia	0	0	0	0	13	5.03525e-05
D_0__Bacteria;D_1__Proteobacteria;D_2__Gammaproteobacteria;D_3__Cellvibrionales;D_4__Spongiibacteraceae;D_5__BD1-7 clade	0	0	0	0	13	5.03525e-05
D_0__Bacteria;D_1__Proteobacteria;D_2__Gammaproteobacteria;D_3__Xanthomonadales;D_4__Rhodanobacteraceae;D_5__Rhodanobacter	0	0	0	0	13	5.03525e-05
D_0__Bacteria;D_1__Spirochaetes;D_2__Spirochaetia;D_3__Spirochaetales;D_4__Spirochaetaceae;D_5__Treponema	0	0	0	0	13	5.03525e-05
D_0__Bacteria;D_1__Tenericutes;D_2__Mollicutes;D_3__Izimaplasmatales;D_4__Izimaplasmataceae;D_5__unidentified rumen bacterium RF3	0	0	0	0	13	5.03525e-05
D_0__Bacteria;D_1__Acidobacteria;D_2__Subgroup 22;__;__;__	0	0	0	0	12	4.64792e-05
D_0__Bacteria;D_1__Acidobacteria;D_2__Subgroup 6;D_3__uncultured microorganism;D_4__uncultured microorganism;D_5__uncultured microorganism	0	0	0	0	12	4.64792e-05
D_0__Bacteria;D_1__Actinobacteria;D_2__Acidimicrobiia;D_3__Microtrichales;D_4__Microtrichaceae;D_5__IMCC26207	0	0	0	0	12	4.64792e-05
D_0__Bacteria;D_1__Actinobacteria;D_2__Acidimicrobiia;D_3__uncultured;__;__	0	0	0	0	12	4.64792e-05
D_0__Bacteria;D_1__Bacteroidetes;D_2__Bacteroidia;D_3__Bacteroidales;D_4__Dysgonomonadaceae;D_5__Dysgonomonas	0	0	12	2.84772e-05	0	0
D_0__Bacteria;D_1__Bacteroidetes;D_2__Bacteroidia;D_3__Cytophagales;D_4__Cyclobacteriaceae;D_5__Lunatimonas	0	0	0	0	12	4.64792e-05
D_0__Bacteria;D_1__Bacteroidetes;D_2__Bacteroidia;D_3__Cytophagales;D_4__Hymenobacteraceae;D_5__Adhaeribacter	0	0	6	1.42386e-05	6	2.32396e-05
D_0__Bacteria;D_1__Chloroflexi;D_2__Anaerolineae;D_3__C10-SB1A;D_4__uncultured bacterium;D_5__uncultured bacterium	0	0	0	0	12	4.64792e-05
D_0__Bacteria;D_1__Chloroflexi;D_2__Chloroflexia;D_3__Thermomicrobiales;D_4__JG30-KF-CM45;D_5__metagenome	0	0	0	0	12	4.64792e-05
D_0__Bacteria;D_1__Chloroflexi;D_2__Chloroflexia;D_3__Thermomicrobiales;D_4__Thermomicrobiaceae;D_5__Nitrolancea	0	0	12	2.84772e-05	0	0
D_0__Bacteria;D_1__Chloroflexi;D_2__Dehalococcoidia;D_3__S085;D_4__bacterium YC-LK-LKJ27;D_5__bacterium YC-LK-LKJ27	0	0	0	0	12	4.64792e-05
D_0__Bacteria;D_1__FBP;D_2__metagenome;D_3__metagenome;D_4__metagenome;D_5__metagenome	0	0	0	0	12	4.64792e-05
D_0__Bacteria;D_1__Firmicutes;D_2__Bacilli;D_3__Bacillales;D_4__Staphylococcaceae;D_5__Nosocomiicoccus	0	0	0	0	12	4.64792e-05
D_0__Bacteria;D_1__Firmicutes;D_2__Clostridia;D_3__Clostridiales;D_4__Family XI;D_5__Ezakiella	0	0	0	0	12	4.64792e-05
D_0__Bacteria;D_1__Firmicutes;D_2__Clostridia;D_3__Clostridiales;D_4__Lachnospiraceae;D_5__Anaerostipes	0	0	0	0	12	4.64792e-05
D_0__Bacteria;D_1__Firmicutes;D_2__Clostridia;D_3__Clostridiales;D_4__Ruminococcaceae;D_5__DTU089	0	0	0	0	12	4.64792e-05
D_0__Bacteria;D_1__Fusobacteria;D_2__Fusobacteriia;D_3__Fusobacteriales;D_4__Leptotrichiaceae;D_5__Leptotrichia	12	5.62261e-05	0	0	0	0
D_0__Bacteria;D_1__Patescibacteria;D_2__Parcubacteria;D_3__Candidatus Nomurabacteria;__;__	12	5.62261e-05	0	0	0	0
D_0__Bacteria;D_1__Proteobacteria;D_2__Alphaproteobacteria;D_3__Tistrellales;D_4__Geminicoccaceae;D_5__Geminicoccus	0	0	0	0	12	4.64792e-05
D_0__Bacteria;D_1__Proteobacteria;D_2__Gammaproteobacteria;D_3__Aeromonadales;D_4__Succinivibrionaceae;D_5__Succinivibrionaceae UCG-002	0	0	0	0	12	4.64792e-05
D_0__Bacteria;D_1__Proteobacteria;D_2__Gammaproteobacteria;D_3__Betaproteobacteriales;D_4__Burkholderiaceae;D_5__Pseudorhodoferax	0	0	0	0	12	4.64792e-05
D_0__Bacteria;D_1__WPS-2;D_2__uncultured bacterium;D_3__uncultured bacterium;D_4__uncultured bacterium;D_5__uncultured bacterium	0	0	12	2.84772e-05	0	0
D_0__Bacteria;D_1__Acidobacteria;D_2__Subgroup 17;__;__;__	0	0	0	0	11	4.26059e-05
D_0__Bacteria;D_1__Actinobacteria;D_2__Actinobacteria;D_3__Frankiales;D_4__Acidothermaceae;D_5__Acidothermus	0	0	6	1.42386e-05	5	1.93663e-05
D_0__Bacteria;D_1__Bacteroidetes;D_2__Bacteroidia;D_3__Sphingobacteriales;D_4__NS11-12 marine group;D_5__uncultured bacterium	3	1.40565e-05	8	1.89848e-05	0	0
D_0__Bacteria;D_1__Bacteroidetes;D_2__Bacteroidia;D_3__Sphingobacteriales;D_4__Sphingobacteriaceae;D_5__Pelobium	0	0	0	0	0	0
D_0__Bacteria;D_1__FBP;D_2__uncultured Carnobacterium sp.;D_3__uncultured Carnobacterium sp.;D_4__uncultured Carnobacterium sp.;D_5__uncultured Carnobacterium sp.	0	0	0	0	11	4.26059e-05
D_0__Bacteria;D_1__Firmicutes;D_2__Bacilli;D_3__Bacillales;D_4__Bacillaceae;D_5__Geobacillus	0	0	0	0	11	4.26059e-05
D_0__Bacteria;D_1__Firmicutes;D_2__Bacilli;__;__;__	0	0	0	0	11	4.26059e-05
D_0__Bacteria;D_1__Firmicutes;D_2__Negativicutes;D_3__Selenomonadales;D_4__Veillonellaceae;D_5__Veillonellaceae UCG-001	0	0	0	0	11	4.26059e-05
D_0__Bacteria;D_1__Planctomycetes;D_2__Phycisphaerae;D_3__Tepidisphaerales;D_4__WD2101 soil group;D_5__planctomycete WWH14	0	0	0	0	11	4.26059e-05
D_0__Bacteria;D_1__Proteobacteria;D_2__Alphaproteobacteria;D_3__Acetobacterales;D_4__Acetobacteraceae;D_5__uncultured	0	0	0	0	11	4.26059e-05
D_0__Bacteria;D_1__Proteobacteria;D_2__Alphaproteobacteria;D_3__Rhizobiales;D_4__D05-2;D_5__uncultured bacterium	0	0	0	0	11	4.26059e-05
D_0__Bacteria;D_1__Proteobacteria;D_2__Gammaproteobacteria;D_3__Betaproteobacteriales;D_4__Burkholderiaceae;D_5__Alcaligenes	11	5.15406e-05	0	0	0	0
D_0__Bacteria;D_1__Proteobacteria;D_2__Gammaproteobacteria;D_3__Nitrosococcales;D_4__Nitrosococcaceae;D_5__Cm1-21	0	0	0	0	11	4.26059e-05
D_0__Bacteria;D_1__Spirochaetes;D_2__Spirochaetia;D_3__Spirochaetales;D_4__Spirochaetaceae;D_5__Sphaerochaeta	0	0	0	0	11	4.26059e-05
D_0__Bacteria;D_1__Acidobacteria;D_2__Holophagae;D_3__Subgroup 7;D_4__uncultured Desulfovirga sp.;D_5__uncultured Desulfovirga sp.	0	0	0	0	10	3.87327e-05
D_0__Bacteria;D_1__Bacteroidetes;D_2__Bacteroidia;D_3__Bacteroidales;D_4__Bacteroidales UCG-001;D_5__uncultured rumen bacterium	0	0	0	0	10	3.87327e-05
D_0__Bacteria;D_1__Bacteroidetes;D_2__Bacteroidia;D_3__Sphingobacteriales;D_4__AKYH767;__	0	0	0	0	10	3.87327e-05
D_0__Bacteria;D_1__Bacteroidetes;D_2__Rhodothermia;D_3__Rhodothermales;D_4__Rhodothermaceae;D_5__metagenome	0	0	0	0	10	3.87327e-05
D_0__Bacteria;D_1__Chloroflexi;D_2__TK10;D_3__metagenome;D_4__metagenome;D_5__metagenome	0	0	0	0	10	3.87327e-05
D_0__Bacteria;D_1__Firmicutes;D_2__Clostridia;D_3__Clostridiales;D_4__Lachnospiraceae;D_5__Acetatifactor	0	0	0	0	10	3.87327e-05
D_0__Bacteria;D_1__Firmicutes;D_2__Clostridia;D_3__Clostridiales;D_4__Peptostreptococcaceae;D_5__Peptoanaerobacter	0	0	0	0	10	3.87327e-05
D_0__Bacteria;D_1__Firmicutes;D_2__Clostridia;D_3__Clostridiales;D_4__Ruminococcaceae;D_5__Butyricicoccus	0	0	0	0	10	3.87327e-05
D_0__Bacteria;D_1__Patescibacteria;D_2__Parcubacteria;D_3__Candidatus Azambacteria;D_4__Parcubacteria bacterium C7867-005;D_5__Parcubacteria bacterium C7867-005	0	0	0	0	10	3.87327e-05
D_0__Bacteria;D_1__Patescibacteria;D_2__Parcubacteria;D_3__Candidatus Azambacteria;D_4__uncultured bacterium;D_5__uncultured bacterium	0	0	0	0	10	3.87327e-05
D_0__Bacteria;D_1__Proteobacteria;D_2__Alphaproteobacteria;D_3__Reyranellales;D_4__Reyranellaceae;D_5__uncultured	0	0	0	0	10	3.87327e-05
D_0__Bacteria;D_1__Proteobacteria;D_2__Alphaproteobacteria;D_3__Rhizobiales;D_4__Hyphomicrobiaceae;D_5__Pedomicrobium	0	0	0	0	10	3.87327e-05
D_0__Bacteria;D_1__Proteobacteria;D_2__Deltaproteobacteria;D_3__Myxococcales;D_4__BIrii41;D_5__uncultured delta proteobacterium	0	0	0	0	10	3.87327e-05
D_0__Bacteria;D_1__Proteobacteria;D_2__Deltaproteobacteria;D_3__Oligoflexales;D_4__0319-6G20;D_5__uncultured Bacteriovorax sp.	0	0	0	0	10	3.87327e-05
D_0__Bacteria;D_1__Proteobacteria;D_2__Deltaproteobacteria;__;__;__	0	0	0	0	10	3.87327e-05
D_0__Bacteria;D_1__Proteobacteria;D_2__Gammaproteobacteria;D_3__Alteromonadales;D_4__Alteromonadaceae;D_5__Rheinheimera	10	4.68551e-05	0	0	0	0
D_0__Bacteria;D_1__Proteobacteria;D_2__Gammaproteobacteria;D_3__Betaproteobacteriales;D_4__Burkholderiaceae;D_5__Undibacterium	0	0	0	0	10	3.87327e-05
D_0__Bacteria;D_1__Proteobacteria;D_2__Gammaproteobacteria;D_3__CCD24;__;__	0	0	0	0	10	3.87327e-05
D_0__Bacteria;D_1__Proteobacteria;D_2__Gammaproteobacteria;D_3__Pseudomonadales;D_4__Moraxellaceae;D_5__Cavicella	0	0	0	0	10	3.87327e-05
D_0__Bacteria;D_1__Actinobacteria;D_2__Actinobacteria;D_3__Propionibacteriales;D_4__Nocardioidaceae;D_5__uncultured	0	0	9	2.13579e-05	0	0
D_0__Bacteria;D_1__Actinobacteria;D_2__Coriobacteriia;D_3__Coriobacteriales;D_4__Atopobiaceae;D_5__Olsenella	0	0	0	0	9	3.48594e-05
D_0__Bacteria;D_1__Bacteroidetes;D_2__Bacteroidia;D_3__Bacteroidetes VC2.1 Bac22;Ambiguous_taxa;Ambiguous_taxa	0	0	0	0	0	0
D_0__Bacteria;D_1__Bacteroidetes;D_2__Bacteroidia;D_3__Cytophagales;D_4__Cyclobacteriaceae;D_5__Marinoscillum	9	4.21696e-05	0	0	0	0
D_0__Bacteria;D_1__Chloroflexi;D_2__Chloroflexia;D_3__Thermomicrobiales;D_4__JG30-KF-CM45;D_5__uncultured soil bacterium	0	0	0	0	9	3.48594e-05
D_0__Bacteria;D_1__Cyanobacteria;D_2__Melainabacteria;D_3__Obscuribacterales;D_4__metagenome;D_5__metagenome	9	4.21696e-05	0	0	0	0
D_0__Bacteria;D_1__Cyanobacteria;D_2__Sericytochromatia;D_3__metagenome;D_4__metagenome;D_5__metagenome	9	4.21696e-05	0	0	0	0
D_0__Bacteria;D_1__Firmicutes;D_2__Clostridia;D_3__Clostridiales;D_4__Ruminococcaceae;D_5__Flavonifractor	0	0	0	0	9	3.48594e-05
D_0__Bacteria;D_1__Firmicutes;D_2__Negativicutes;D_3__Selenomonadales;D_4__Veillonellaceae;D_5__Dendrosporobacter	0	0	0	0	9	3.48594e-05
D_0__Bacteria;D_1__Firmicutes;D_2__Negativicutes;D_3__Selenomonadales;D_4__Veillonellaceae;D_5__Quinella	0	0	0	0	9	3.48594e-05
D_0__Bacteria;D_1__Lentisphaerae;D_2__Lentisphaeria;D_3__Victivallales;D_4__Victivallaceae;D_5__uncultured rumen bacterium	0	0	0	0	9	3.48594e-05
D_0__Bacteria;D_1__Proteobacteria;D_2__Alphaproteobacteria;D_3__Rhizobiales;D_4__D05-2;D_5__metagenome	0	0	0	0	9	3.48594e-05
D_0__Bacteria;D_1__Proteobacteria;D_2__Gammaproteobacteria;D_3__Betaproteobacteriales;D_4__Burkholderiaceae;D_5__AAP99	0	0	0	0	9	3.48594e-05
D_0__Bacteria;D_1__Proteobacteria;D_2__Gammaproteobacteria;D_3__Betaproteobacteriales;D_4__SC-I-84;D_5__uncultured bacterium	0	0	0	0	9	3.48594e-05
D_0__Bacteria;D_1__Proteobacteria;D_2__Gammaproteobacteria;D_3__Enterobacteriales;D_4__Enterobacteriaceae;D_5__Arsenophonus	0	0	0	0	9	3.48594e-05
D_0__Bacteria;D_1__Spirochaetes;D_2__Spirochaetia;D_3__Spirochaetales;D_4__Spirochaetaceae;D_5__Termite Treponema cluster	0	0	0	0	9	3.48594e-05
D_0__Bacteria;D_1__Bacteroidetes;D_2__Bacteroidia;D_3__Bacteroidales;D_4__Paludibacteraceae;D_5__H1	0	0	0	0	8	3.09861e-05
D_0__Bacteria;D_1__Bacteroidetes;D_2__Bacteroidia;D_3__Cytophagales;D_4__Microscillaceae;D_5__OLB12	8	3.74841e-05	0	0	0	0
D_0__Bacteria;D_1__Bacteroidetes;D_2__Bacteroidia;D_3__Flavobacteriales;__;__	0	0	0	0	8	3.09861e-05
D_0__Bacteria;D_1__Bacteroidetes;D_2__Bacteroidia;D_3__Sphingobacteriales;D_4__Sphingobacteriaceae;D_5__Anseongella	0	0	8	1.89848e-05	0	0
D_0__Bacteria;D_1__Chlamydiae;D_2__Chlamydiae;D_3__Chlamydiales;D_4__Simkaniaceae;D_5__Candidatus Rhabdochlamydia	0	0	0	0	8	3.09861e-05
D_0__Bacteria;D_1__Cyanobacteria;D_2__Melainabacteria;D_3__Gastranaerophilales;Ambiguous_taxa;Ambiguous_taxa	0	0	8	1.89848e-05	0	0
D_0__Bacteria;D_1__Firmicutes;D_2__Clostridia;D_3__Clostridiales;D_4__Family XIII;__	0	0	0	0	8	3.09861e-05
D_0__Bacteria;D_1__Firmicutes;D_2__Negativicutes;D_3__Selenomonadales;D_4__Acidaminococcaceae;D_5__Succiniclasticum	0	0	0	0	8	3.09861e-05
D_0__Bacteria;D_1__Firmicutes;D_2__Negativicutes;D_3__Selenomonadales;D_4__Veillonellaceae;D_5__Sporomusa	0	0	0	0	8	3.09861e-05
D_0__Bacteria;D_1__Fusobacteria;D_2__Fusobacteriia;D_3__Fusobacteriales;D_4__Fusobacteriaceae;D_5__Cetobacterium	0	0	0	0	8	3.09861e-05
D_0__Bacteria;D_1__Proteobacteria;D_2__Alphaproteobacteria;D_3__Tistrellales;D_4__Geminicoccaceae;D_5__Candidatus Alysiosphaera	0	0	3	7.1193e-06	5	1.93663e-05
D_0__Bacteria;D_1__Proteobacteria;D_2__Gammaproteobacteria;D_3__Betaproteobacteriales;D_4__TRA3-20;__	0	0	0	0	8	3.09861e-05
D_0__Bacteria;D_1__Tenericutes;D_2__Mollicutes;D_3__Mollicutes RF39;D_4__uncultured rumen bacterium;D_5__uncultured rumen bacterium	0	0	0	0	8	3.09861e-05
D_0__Bacteria;D_1__Verrucomicrobia;D_2__Verrucomicrobiae;D_3__Opitutales;D_4__Opitutaceae;D_5__Alterococcus	0	0	8	1.89848e-05	0	0
D_0__Bacteria;D_1__Actinobacteria;D_2__Coriobacteriia;D_3__Coriobacteriales;D_4__Eggerthellaceae;D_5__Asaccharobacter	0	0	0	0	7	2.71129e-05
D_0__Bacteria;D_1__Bacteroidetes;D_2__Bacteroidia;D_3__Bacteroidales;D_4__Porphyromonadaceae;D_5__Porphyromonas	0	0	0	0	7	2.71129e-05
D_0__Bacteria;D_1__Bacteroidetes;D_2__Bacteroidia;D_3__Cytophagales;D_4__Spirosomaceae;D_5__Persicitalea	7	3.27986e-05	0	0	0	0
D_0__Bacteria;D_1__Chloroflexi;D_2__Chloroflexia;D_3__Chloroflexales;D_4__Herpetosiphonaceae;D_5__Herpetosiphon	0	0	0	0	7	2.71129e-05
D_0__Bacteria;D_1__FBP;D_2__uncultured soil bacterium;D_3__uncultured soil bacterium;D_4__uncultured soil bacterium;D_5__uncultured soil bacterium	0	0	0	0	7	2.71129e-05
D_0__Bacteria;D_1__Firmicutes;D_2__Clostridia;D_3__Clostridiales;D_4__Family XIII;D_5__Anaerovorax	0	0	0	0	7	2.71129e-05
D_0__Bacteria;D_1__Firmicutes;D_2__Negativicutes;D_3__Selenomonadales;D_4__Veillonellaceae;D_5__Anaerovibrio	0	0	0	0	7	2.71129e-05
D_0__Bacteria;D_1__Proteobacteria;D_2__Alphaproteobacteria;D_3__Caulobacterales;D_4__Hyphomonadaceae;D_5__Hirschia	0	0	0	0	7	2.71129e-05
D_0__Bacteria;D_1__Proteobacteria;D_2__Alphaproteobacteria;D_3__Rhodospirillales;D_4__Magnetospirillaceae;D_5__uncultured	0	0	0	0	7	2.71129e-05
D_0__Bacteria;D_1__Proteobacteria;D_2__Deltaproteobacteria;D_3__Desulfovibrionales;D_4__Desulfovibrionaceae;D_5__Desulfovibrio	0	0	0	0	7	2.71129e-05
D_0__Bacteria;D_1__Proteobacteria;D_2__Deltaproteobacteria;D_3__Myxococcales;D_4__Archangiaceae;D_5__Anaeromyxobacter	0	0	0	0	7	2.71129e-05
D_0__Bacteria;D_1__Proteobacteria;D_2__Gammaproteobacteria;D_3__Gammaproteobacteria Incertae Sedis;D_4__Unknown Family;D_5__Candidatus Ovatusbacter	0	0	0	0	0	0
D_0__Bacteria;D_1__Tenericutes;D_2__Mollicutes;D_3__Izimaplasmatales;D_4__uncultured rumen bacterium;D_5__uncultured rumen bacterium	0	0	0	0	7	2.71129e-05
D_0__Bacteria;D_1__Verrucomicrobia;D_2__Verrucomicrobiae;D_3__Pedosphaerales;D_4__Pedosphaeraceae;D_5__metagenome	0	0	0	0	7	2.71129e-05
D_0__Bacteria;D_1__Actinobacteria;D_2__Actinobacteria;D_3__Corynebacteriales;D_4__Nocardiaceae;__	0	0	0	0	0	0
D_0__Bacteria;D_1__Bacteroidetes;D_2__Bacteroidia;D_3__Chitinophagales;D_4__37-13;__	0	0	0	0	6	2.32396e-05
D_0__Bacteria;D_1__Bacteroidetes;D_2__Bacteroidia;D_3__Cytophagales;D_4__Spirosomaceae;D_5__Runella	0	0	0	0	6	2.32396e-05
D_0__Bacteria;D_1__Bacteroidetes;D_2__Bacteroidia;D_3__Flavobacteriales;D_4__Flavobacteriaceae;D_5__Salegentibacter	0	0	0	0	0	0
D_0__Bacteria;D_1__Chloroflexi;D_2__Chloroflexia;D_3__Kallotenuales;D_4__AKIW781;D_5__uncultured endolithic bacterium	0	0	0	0	6	2.32396e-05
D_0__Bacteria;D_1__Epsilonbacteraeota;D_2__Campylobacteria;D_3__Campylobacterales;__;__	0	0	0	0	6	2.32396e-05
D_0__Bacteria;D_1__Firmicutes;D_2__Bacilli;D_3__Bacillales;__;__	0	0	0	0	6	2.32396e-05
D_0__Bacteria;D_1__Firmicutes;D_2__Clostridia;D_3__Clostridiales;D_4__Lachnospiraceae;D_5__Lachnospira	0	0	6	1.42386e-05	0	0
D_0__Bacteria;D_1__Patescibacteria;D_2__Microgenomatia;D_3__Candidatus Woykebacteria;D_4__uncultured bacterium;D_5__uncultured bacterium	0	0	0	0	6	2.32396e-05
D_0__Bacteria;D_1__Patescibacteria;D_2__Parcubacteria;D_3__Candidatus Azambacteria;__;__	0	0	0	0	6	2.32396e-05
D_0__Bacteria;D_1__Planctomycetes;D_2__Planctomycetacia;D_3__Planctomycetales;D_4__Gimesiaceae;D_5__uncultured	0	0	6	1.42386e-05	0	0
D_0__Bacteria;D_1__Proteobacteria;D_2__Alphaproteobacteria;D_3__Paracaedibacterales;D_4__Paracaedibacteraceae;D_5__Candidatus Paracaedibacter	0	0	0	0	6	2.32396e-05
D_0__Bacteria;D_1__Proteobacteria;D_2__Deltaproteobacteria;D_3__Myxococcales;__;__	0	0	0	0	6	2.32396e-05
D_0__Bacteria;D_1__Proteobacteria;D_2__Gammaproteobacteria;D_3__Cardiobacteriales;D_4__Wohlfahrtiimonadaceae;__	6	2.81131e-05	0	0	0	0
D_0__Bacteria;D_1__Tenericutes;D_2__Mollicutes;D_3__Mollicutes RF39;D_4__gut metagenome;D_5__gut metagenome	0	0	0	0	6	2.32396e-05
D_0__Bacteria;D_1__Verrucomicrobia;D_2__Verrucomicrobiae;D_3__Opitutales;D_4__Opitutaceae;D_5__Opitutus	0	0	0	0	6	2.32396e-05
D_0__Archaea;D_1__Thaumarchaeota;D_2__Nitrososphaeria;D_3__Nitrososphaerales;D_4__Nitrososphaeraceae;__	0	0	5	1.18655e-05	0	0
D_0__Bacteria;D_1__Actinobacteria;D_2__Acidimicrobiia;D_3__uncultured;D_4__metagenome;D_5__metagenome	0	0	0	0	5	1.93663e-05
D_0__Bacteria;D_1__Bacteroidetes;D_2__Bacteroidia;D_3__Bacteroidales;D_4__Paludibacteraceae;D_5__uncultured	0	0	0	0	5	1.93663e-05
D_0__Bacteria;D_1__Chloroflexi;D_2__Anaerolineae;D_3__SBR1031;D_4__A4b;D_5__uncultured sludge bacterium S14	0	0	5	1.18655e-05	0	0
D_0__Bacteria;D_1__Dependentiae;D_2__Babeliae;D_3__Babeliales;D_4__UBA12409;__	0	0	0	0	5	1.93663e-05
D_0__Bacteria;D_1__Patescibacteria;D_2__ABY1;D_3__Candidatus Buchananbacteria;D_4__metagenome;D_5__metagenome	0	0	5	1.18655e-05	0	0
D_0__Bacteria;D_1__Patescibacteria;D_2__Parcubacteria;D_3__Candidatus Yanofskybacteria;D_4__uncultured bacterium;D_5__uncultured bacterium	0	0	5	1.18655e-05	0	0
D_0__Bacteria;D_1__Patescibacteria;D_2__Parcubacteria;__;__;__	0	0	0	0	5	1.93663e-05
D_0__Bacteria;D_1__Patescibacteria;D_2__Saccharimonadia;D_3__Saccharimonadales;D_4__metagenome;D_5__metagenome	0	0	0	0	5	1.93663e-05
D_0__Bacteria;D_1__Planctomycetes;D_2__Phycisphaerae;D_3__Phycisphaerales;D_4__Phycisphaeraceae;D_5__uncultured	0	0	5	1.18655e-05	0	0
D_0__Bacteria;D_1__Proteobacteria;D_2__Alphaproteobacteria;D_3__Rickettsiales;D_4__Mitochondria;D_5__Colubraria reticulata	5	2.34275e-05	0	0	0	0
D_0__Bacteria;D_1__Proteobacteria;D_2__Deltaproteobacteria;Ambiguous_taxa;D_4__uncultured delta proteobacterium;D_5__uncultured delta proteobacterium	0	0	0	0	5	1.93663e-05
D_0__Bacteria;D_1__Proteobacteria;D_2__Gammaproteobacteria;D_3__Betaproteobacteriales;D_4__Methylophilaceae;D_5__Methylophilus	0	0	5	1.18655e-05	0	0
D_0__Bacteria;D_1__Actinobacteria;D_2__Coriobacteriia;D_3__Coriobacteriales;__;__	0	0	0	0	4	1.54931e-05
D_0__Bacteria;D_1__Bacteroidetes;D_2__Bacteroidia;D_3__Bacteroidales;D_4__Prevotellaceae;D_5__Prevotella 2	0	0	4	9.49239e-06	0	0
D_0__Bacteria;D_1__Cyanobacteria;D_2__Sericytochromatia;D_3__uncultured cyanobacterium;D_4__uncultured cyanobacterium;D_5__uncultured cyanobacterium	0	0	0	0	4	1.54931e-05
D_0__Bacteria;D_1__Firmicutes;D_2__Bacilli;D_3__Bacillales;D_4__Pasteuriaceae;D_5__Pasteuria	4	1.8742e-05	0	0	0	0
D_0__Bacteria;D_1__Firmicutes;D_2__Erysipelotrichia;D_3__Erysipelotrichales;D_4__Erysipelotrichaceae;D_5__Candidatus Stoquefichus	0	0	0	0	4	1.54931e-05
D_0__Bacteria;D_1__Patescibacteria;D_2__Berkelbacteria;__;__;__	4	1.8742e-05	0	0	0	0
D_0__Bacteria;D_1__Proteobacteria;D_2__Alphaproteobacteria;D_3__Micropepsales;D_4__Micropepsaceae;D_5__Micropepsis	0	0	0	0	4	1.54931e-05
D_0__Bacteria;D_1__Proteobacteria;D_2__Alphaproteobacteria;D_3__Rickettsiales;D_4__Mitochondria;D_5__Choreocolax polysiphoniae	0	0	0	0	4	1.54931e-05
D_0__Bacteria;D_1__Proteobacteria;D_2__Gammaproteobacteria;D_3__Enterobacteriales;D_4__Enterobacteriaceae;D_5__endosymbionts8	0	0	0	0	4	1.54931e-05
D_0__Bacteria;D_1__Tenericutes;D_2__Mollicutes;D_3__EMP-G18;D_4__uncultured Mollicutes bacterium;D_5__uncultured Mollicutes bacterium	0	0	0	0	4	1.54931e-05
D_0__Bacteria;D_1__Proteobacteria;D_2__Alphaproteobacteria;D_3__Rhodospirillales;D_4__uncultured;D_5__unidentified rumen bacterium RF32	0	0	0	0	2	7.74653e-06
D_0__Bacteria;D_1__Proteobacteria;D_2__Gammaproteobacteria;D_3__Betaproteobacteriales;D_4__B1-7BS;__	0	0	0	0	0	0
						0
	213424	1	421390	1	258180	1
#OTU ID
Location
Habitat
SampleID
D_0__Bacteria;D_1__Proteobacteria;D_2__Alphaproteobacteria;D_3__Rickettsiales;D_4__Anaplasmataceae;D_5__Wolbachia	103085	0.483006	305570	0.725148	0	0
D_0__Bacteria;__;__;__;__;__	8531	0.0399721	14697	0.0348774	25599	0.0991518
D_0__Bacteria;D_1__Proteobacteria;D_2__Gammaproteobacteria;D_3__Pseudomonadales;D_4__Moraxellaceae;D_5__Acinetobacter	13487	0.0631935	2490	0.00590902	8408	0.0325664
D_0__Bacteria;D_1__Actinobacteria;D_2__Actinobacteria;D_3__Pseudonocardiales;D_4__Pseudonocardiaceae;D_5__Actinomycetospora	1239	0.00580535	9706	0.0230333	7573	0.0293322
D_0__Bacteria;D_1__Proteobacteria;D_2__Gammaproteobacteria;D_3__Pseudomonadales;D_4__Pseudomonadaceae;D_5__Pseudomonas	12785	0.0599042	3078	0.0073044	2591	0.0100356
D_0__Bacteria;D_1__Actinobacteria;D_2__Actinobacteria;D_3__Streptomycetales;D_4__Streptomycetaceae;D_5__Streptomyces	1284	0.00601619	5815	0.0137996	10018	0.0388024
D_0__Bacteria;D_1__Actinobacteria;D_2__Actinobacteria;D_3__Pseudonocardiales;D_4__Pseudonocardiaceae;D_5__Pseudonocardia	196	0.00091836	7964	0.0188994	7715	0.0298823
D_0__Bacteria;D_1__Bacteroidetes;D_2__Bacteroidia;D_3__Flavobacteriales;D_4__Flavobacteriaceae;D_5__Flavobacterium	10746	0.0503505	1521	0.00360948	868	0.003362
D_0__Bacteria;D_1__Actinobacteria;D_2__Actinobacteria;D_3__Corynebacteriales;D_4__Dietziaceae;D_5__Dietzia	2609	0.0122245	8444	0.0200384	276	0.00106902
D_0__Bacteria;D_1__Actinobacteria;D_2__Actinobacteria;D_3__Pseudonocardiales;D_4__Pseudonocardiaceae;__	168	0.000787165	6727	0.0159638	5350	0.020722
D_0__Bacteria;D_1__Bacteroidetes;D_2__Bacteroidia;D_3__Sphingobacteriales;D_4__Sphingobacteriaceae;D_5__Sphingobacterium	9420	0.0441375	1222	0.00289993	554	0.00214579
D_0__Bacteria;D_1__Bacteroidetes;D_2__Bacteroidia;D_3__Bacteroidales;D_4__Muribaculaceae;D_5__uncultured bacterium	12	5.62261e-05	944	0.00224021	8018	0.0310559
D_0__Bacteria;D_1__Actinobacteria;D_2__Actinobacteria;D_3__Propionibacteriales;D_4__Nocardioidaceae;__	512	0.00239898	6996	0.0166022	775	0.00300178
D_0__Bacteria;D_1__Proteobacteria;D_2__Alphaproteobacteria;D_3__Rhizobiales;D_4__Rhizobiaceae;__	1210	0.00566947	408	0.000968224	5467	0.0211751
D_0__Bacteria;D_1__Actinobacteria;D_2__Actinobacteria;D_3__Micrococcales;D_4__Brevibacteriaceae;D_5__Brevibacterium	540	0.00253017	408	0.000968224	6526	0.0252769
D_0__Bacteria;D_1__Proteobacteria;D_2__Gammaproteobacteria;D_3__Enterobacteriales;D_4__Enterobacteriaceae;__	883	0.0041373	933	0.0022141	5750	0.0222713
D_0__Bacteria;D_1__Bacteroidetes;D_2__Bacteroidia;D_3__Flavobacteriales;D_4__Weeksellaceae;D_5__Empedobacter	5611	0.0262904	1852	0.00439498	12	4.64792e-05
D_0__Bacteria;D_1__Proteobacteria;D_2__Gammaproteobacteria;D_3__Xanthomonadales;D_4__Xanthomonadaceae;D_5__Stenotrophomonas	5656	0.0265012	1070	0.00253922	405	0.00156867
D_0__Bacteria;D_1__Bacteroidetes;D_2__Bacteroidia;D_3__Bacteroidales;D_4__Bacteroidaceae;D_5__Bacteroides	18	8.43392e-05	638	0.00151404	6348	0.0245875
D_0__Bacteria;D_1__Proteobacteria;D_2__Alphaproteobacteria;D_3__Sphingomonadales;D_4__Sphingomonadaceae;__	87	0.000407639	1377	0.00326776	4209	0.0163026
D_0__Bacteria;D_1__Proteobacteria;D_2__Alphaproteobacteria;D_3__Sphingomonadales;D_4__Sphingomonadaceae;D_5__Sphingomonas	289	0.00135411	751	0.0017822	4727	0.0183089
D_0__Bacteria;D_1__Proteobacteria;D_2__Gammaproteobacteria;D_3__Enterobacteriales;D_4__Enterobacteriaceae;D_5__Pectobacterium	0	0	0	0	6279	0.0243202
D_0__Bacteria;D_1__Actinobacteria;D_2__Actinobacteria;__;__;__	12	5.62261e-05	548	0.00130046	3169	0.0122744
D_0__Bacteria;D_1__Actinobacteria;D_2__Actinobacteria;D_3__Pseudonocardiales;D_4__Pseudonocardiaceae;D_5__Saccharopolyspora	355	0.00166336	4032	0.00956833	108	0.000418313
D_0__Bacteria;D_1__Actinobacteria;D_2__Actinobacteria;D_3__Corynebacteriales;D_4__Nocardiaceae;D_5__Gordonia	1023	0.00479328	1436	0.00340777	579	0.00224262
D_0__Bacteria;D_1__Actinobacteria;D_2__Actinobacteria;D_3__Propionibacteriales;D_4__Nocardioidaceae;D_5__Nocardioides	44	0.000206162	384	0.00091127	3784	0.0146564
D_0__Bacteria;D_1__Firmicutes;D_2__Bacilli;D_3__Bacillales;D_4__Staphylococcaceae;D_5__Staphylococcus	646	0.00302684	925	0.00219512	762	0.00295143
D_0__Bacteria;D_1__Actinobacteria;D_2__Actinobacteria;D_3__Frankiales;D_4__Frankiaceae;D_5__Jatrophihabitans	96	0.000449809	1058	0.00251074	2319	0.00898211
D_0__Bacteria;D_1__Firmicutes;D_2__Bacilli;D_3__Bacillales;D_4__Bacillaceae;D_5__Bacillus	1614	0.00756241	2308	0.00547711	533	0.00206445
D_0__Bacteria;D_1__Bacteroidetes;D_2__Bacteroidia;D_3__Bacteroidales;D_4__Muribaculaceae;__	18	8.43392e-05	358	0.000849569	4026	0.0155938
D_0__Bacteria;D_1__Tenericutes;D_2__Mollicutes;D_3__Mycoplasmatales;D_4__Mycoplasmataceae;D_5__Mycoplasma	3704	0.0173551	683	0.00162083	0	0
D_0__Bacteria;D_1__Firmicutes;D_2__Bacilli;D_3__Lactobacillales;D_4__Lactobacillaceae;D_5__Lactobacillus	25	0.000117138	111	0.000263414	4173	0.0161631
D_0__Bacteria;D_1__Actinobacteria;D_2__Actinobacteria;D_3__Streptosporangiales;D_4__Nocardiopsaceae;D_5__Lipingzhangella	421	0.0019726	3691	0.00875911	0	0
D_0__Bacteria;D_1__Actinobacteria;D_2__Actinobacteria;D_3__Micrococcales;D_4__Dermacoccaceae;D_5__Flexivirga	115	0.000538833	1054	0.00250125	1730	0.00670075
D_0__Bacteria;D_1__Bacteroidetes;D_2__Bacteroidia;D_3__Bacteroidales;D_4__Rikenellaceae;D_5__Alistipes	0	0	160	0.000379696	3567	0.0138159
D_0__Bacteria;D_1__Bacteroidetes;D_2__Bacteroidia;D_3__Flavobacteriales;D_4__Weeksellaceae;D_5__Chryseobacterium	2362	0.0110672	458	0.00108688	814	0.00315284
D_0__Bacteria;D_1__Firmicutes;D_2__Clostridia;D_3__Clostridiales;D_4__Lachnospiraceae;__	0	0	5	1.18655e-05	3388	0.0131226
D_0__Bacteria;D_1__Proteobacteria;D_2__Gammaproteobacteria;D_3__Betaproteobacteriales;D_4__Burkholderiaceae;D_5__Comamonas	2583	0.0121027	685	0.00162557	86	0.000333101
D_0__Bacteria;D_1__Firmicutes;D_2__Clostridia;D_3__Clostridiales;D_4__Lachnospiraceae;D_5__Lachnospiraceae NK4A136 group	13	6.09116e-05	450	0.00106789	2710	0.0104966
D_0__Bacteria;D_1__Actinobacteria;D_2__Actinobacteria;D_3__Propionibacteriales;D_4__Nocardioidaceae;D_5__Marmoricola	0	0	278	0.000659721	1975	0.0076497
D_0__Bacteria;D_1__Actinobacteria;D_2__Actinobacteria;D_3__Streptosporangiales;D_4__Thermomonosporaceae;D_5__Actinomadura	57	0.000267074	1046	0.00248226	1810	0.00701061
D_0__Bacteria;D_1__Bacteroidetes;D_2__Bacteroidia;D_3__Sphingobacteriales;D_4__Sphingobacteriaceae;D_5__Mucilaginibacter	8	3.74841e-05	617	0.0014642	1741	0.00674336
D_0__Bacteria;D_1__Actinobacteria;D_2__Actinobacteria;D_3__Frankiales;__;__	26	0.000121823	331	0.000785496	1960	0.0075916
D_0__Bacteria;D_1__Actinobacteria;D_2__Actinobacteria;D_3__Corynebacteriales;D_4__Mycobacteriaceae;D_5__Mycobacterium	1501	0.00703295	334	0.000792615	778	0.0030134
D_0__Bacteria;D_1__Verrucomicrobia;D_2__Verrucomicrobiae;D_3__Verrucomicrobiales;D_4__Akkermansiaceae;D_5__Akkermansia	0	0	33	7.83123e-05	2583	0.0100046
D_0__Bacteria;D_1__Proteobacteria;D_2__Alphaproteobacteria;D_3__Caulobacterales;D_4__Caulobacteraceae;D_5__Brevundimonas	1880	0.00880876	265	0.000628871	431	0.00166938
D_0__Bacteria;D_1__Proteobacteria;D_2__Gammaproteobacteria;D_3__Enterobacteriales;D_4__Enterobacteriaceae;D_5__Providencia	2052	0.00961466	423	0.00100382	0	0
D_0__Bacteria;D_1__Proteobacteria;D_2__Gammaproteobacteria;D_3__Enterobacteriales;D_4__Enterobacteriaceae;D_5__Serratia	255	0.0011948	0	0	2176	0.00842823
D_0__Bacteria;D_1__Firmicutes;D_2__Clostridia;D_3__Clostridiales;D_4__Ruminococcaceae;D_5__Ruminococcaceae UCG-014	0	0	15	3.55965e-05	2194	0.00849795
D_0__Bacteria;D_1__Proteobacteria;D_2__Alphaproteobacteria;D_3__Rhizobiales;D_4__Rhizobiaceae;D_5__Allorhizobium-Neorhizobium-Pararhizobium-Rhizobium	573	0.0026848	81	0.000192221	1416	0.00548455
D_0__Bacteria;D_1__Actinobacteria;D_2__Actinobacteria;D_3__Pseudonocardiales;D_4__Pseudonocardiaceae;D_5__Crossiella	157	0.000735625	1788	0.0042431	0	0
D_0__Bacteria;D_1__Proteobacteria;D_2__Gammaproteobacteria;D_3__Salinisphaerales;D_4__Salinisphaeraceae;D_5__Salinisphaera	0	0	12	2.84772e-05	1464	0.00567046
D_0__Bacteria;D_1__Patescibacteria;D_2__Saccharimonadia;D_3__Saccharimonadales;__;__	859	0.00402485	141	0.000334607	780	0.00302115
D_0__Bacteria;D_1__Proteobacteria;D_2__Gammaproteobacteria;D_3__Betaproteobacteriales;D_4__Burkholderiaceae;D_5__Delftia	249	0.00116669	36	8.54315e-05	712	0.00275777
D_0__Bacteria;D_1__Bacteroidetes;D_2__Bacteroidia;D_3__Bacteroidales;D_4__Rikenellaceae;D_5__Rikenellaceae RC9 gut group	0	0	0	0	1654	0.00640638
D_0__Bacteria;D_1__Proteobacteria;D_2__Gammaproteobacteria;D_3__Xanthomonadales;D_4__Rhodanobacteraceae;D_5__Luteibacter	6	2.81131e-05	252	0.000598021	1170	0.00453172
D_0__Bacteria;D_1__Actinobacteria;D_2__Actinobacteria;D_3__Propionibacteriales;D_4__Nocardioidaceae;D_5__Aeromicrobium	0	0	153	0.000363084	1479	0.00572856
D_0__Bacteria;D_1__Bacteroidetes;D_2__Bacteroidia;D_3__Chitinophagales;D_4__Chitinophagaceae;D_5__uncultured	0	0	464	0.00110112	886	0.00343171
D_0__Bacteria;D_1__Bacteroidetes;D_2__Bacteroidia;D_3__Sphingobacteriales;D_4__Sphingobacteriaceae;__	0	0	225	0.000533947	1183	0.00458207
D_0__Bacteria;D_1__Actinobacteria;D_2__Actinobacteria;D_3__Propionibacteriales;D_4__Nocardioidaceae;D_5__Kribbella	0	0	281	0.000666841	921	0.00356728
D_0__Bacteria;D_1__Actinobacteria;D_2__Actinobacteria;D_3__Propionibacteriales;D_4__Propionibacteriaceae;__	21	9.83957e-05	317	0.000752272	897	0.00347432
D_0__Bacteria;D_1__Bacteroidetes;D_2__Bacteroidia;D_3__Bacteroidales;D_4__Prevotellaceae;D_5__Prevotella 1	0	0	0	0	1474	0.0057092
D_0__Bacteria;D_1__Proteobacteria;D_2__Alphaproteobacteria;D_3__Rhizobiales;D_4__Beijerinckiaceae;D_5__Methylobacterium	0	0	27	6.40737e-05	1365	0.00528701
D_0__Bacteria;D_1__Bacteroidetes;D_2__Bacteroidia;D_3__Bacteroidales;D_4__Muribaculaceae;D_5__uncultured Bacteroidales bacterium	37	0.000173364	540	0.00128147	464	0.0017972
D_0__Bacteria;D_1__Proteobacteria;D_2__Alphaproteobacteria;D_3__Rickettsiales;D_4__Rickettsiaceae;D_5__Rickettsia	0	0	0	0	1316	0.00509722
D_0__Bacteria;D_1__Bacteroidetes;D_2__Bacteroidia;D_3__Bacteroidales;D_4__Prevotellaceae;D_5__Prevotellaceae UCG-001	21	9.83957e-05	177	0.000420038	1114	0.00431482
D_0__Bacteria;D_1__Firmicutes;D_2__Clostridia;D_3__Clostridiales;D_4__Ruminococcaceae;__	0	0	9	2.13579e-05	1322	0.00512046
Unassigned;__;__;__;__;__	700	0.00327986	32	7.59392e-05	569	0.00220389
D_0__Bacteria;D_1__Actinobacteria;D_2__Actinobacteria;D_3__Corynebacteriales;D_4__Corynebacteriaceae;D_5__Corynebacterium 1	280	0.00131194	533	0.00126486	459	0.00177783
D_0__Bacteria;D_1__Firmicutes;D_2__Clostridia;D_3__Clostridiales;D_4__Ruminococcaceae;D_5__Ruminococcaceae UCG-005	0	0	0	0	1254	0.00485708
D_0__Bacteria;D_1__Actinobacteria;D_2__Actinobacteria;D_3__Streptosporangiales;D_4__Nocardiopsaceae;D_5__Nocardiopsis	0	0	1140	0.00270533	169	0.000654582
D_0__Bacteria;D_1__Proteobacteria;D_2__Gammaproteobacteria;D_3__Enterobacteriales;D_4__Enterobacteriaceae;D_5__Enterobacter	162	0.000759052	87	0.00020646	1027	0.00397784
D_0__Bacteria;D_1__Cyanobacteria;D_2__Oxyphotobacteria;D_3__Chloroplast;__;__	111	0.000520091	293	0.000695318	696	0.00269579
D_0__Bacteria;D_1__Proteobacteria;D_2__Alphaproteobacteria;D_3__Rhizobiales;D_4__Xanthobacteraceae;__	590	0.00276445	241	0.000571917	240	0.000929584
D_0__Bacteria;D_1__Actinobacteria;D_2__Actinobacteria;D_3__Corynebacteriales;D_4__Nocardiaceae;D_5__Williamsia	114	0.000534148	212	0.000503097	331	0.00128205
D_0__Bacteria;D_1__Proteobacteria;D_2__Alphaproteobacteria;D_3__Rhizobiales;D_4__Rhizobiaceae;D_5__Ochrobactrum	704	0.0032986	319	0.000757018	90	0.000348594
D_0__Bacteria;D_1__Planctomycetes;D_2__Planctomycetacia;D_3__Isosphaerales;D_4__Isosphaeraceae;D_5__Singulisphaera	0	0	91	0.000215952	660	0.00255636
D_0__Bacteria;D_1__Proteobacteria;D_2__Gammaproteobacteria;D_3__Betaproteobacteriales;D_4__Burkholderiaceae;D_5__Massilia	0	0	0	0	998	0.00386552
D_0__Bacteria;D_1__Firmicutes;D_2__Erysipelotrichia;D_3__Erysipelotrichales;D_4__Erysipelotrichaceae;D_5__Turicibacter	0	0	0	0	988	0.00382679
D_0__Bacteria;D_1__Actinobacteria;D_2__Actinobacteria;D_3__Micrococcales;D_4__Microbacteriaceae;D_5__Curtobacterium	0	0	82	0.000194594	949	0.00367573
D_0__Bacteria;D_1__Proteobacteria;D_2__Gammaproteobacteria;D_3__Betaproteobacteriales;D_4__Burkholderiaceae;D_5__Achromobacter	765	0.00358441	90	0.000213579	82	0.000317608
D_0__Bacteria;D_1__Bacteroidetes;D_2__Bacteroidia;D_3__Cytophagales;D_4__Spirosomaceae;D_5__Spirosoma	0	0	310	0.000735661	599	0.00232009
D_0__Bacteria;D_1__Actinobacteria;D_2__Actinobacteria;D_3__Micrococcales;D_4__Micrococcaceae;D_5__Glutamicibacter	782	0.00366407	0	0	130	0.000503525
D_0__Bacteria;D_1__Proteobacteria;D_2__Gammaproteobacteria;D_3__Betaproteobacteriales;D_4__Neisseriaceae;D_5__Vitreoscilla	826	0.00387023	69	0.000163744	0	0
D_0__Bacteria;D_1__Proteobacteria;D_2__Gammaproteobacteria;D_3__Xanthomonadales;D_4__Xanthomonadaceae;D_5__Lysobacter	754	0.00353287	146	0.000346472	0	0
D_0__Bacteria;D_1__Actinobacteria;D_2__Actinobacteria;D_3__Micrococcales;D_4__Micrococcaceae;__	887	0.00415605	0	0	0	0
D_0__Bacteria;D_1__Bacteroidetes;D_2__Bacteroidia;D_3__Bacteroidales;D_4__Marinifilaceae;D_5__Odoribacter	0	0	0	0	848	0.00328453
D_0__Bacteria;D_1__Actinobacteria;D_2__Actinobacteria;D_3__Propionibacteriales;D_4__Propionibacteriaceae;D_5__Cutibacterium	0	0	0	0	767	0.0029708
D_0__Bacteria;D_1__Firmicutes;D_2__Bacilli;D_3__Lactobacillales;D_4__Streptococcaceae;D_5__Lactococcus	102	0.000477922	322	0.000764138	79	0.000305988
D_0__Bacteria;D_1__Proteobacteria;D_2__Alphaproteobacteria;D_3__Rhodobacterales;D_4__Rhodobacteraceae;D_5__Paracoccus	703	0.00329391	0	0	136	0.000526764
D_0__Bacteria;D_1__Firmicutes;D_2__Clostridia;D_3__Clostridiales;D_4__Ruminococcaceae;D_5__[Eubacterium] coprostanoligenes group	0	0	0	0	813	0.00314897
D_0__Bacteria;D_1__Actinobacteria;D_2__Thermoleophilia;D_3__Solirubrobacterales;D_4__Solirubrobacteraceae;D_5__Solirubrobacter	0	0	36	8.54315e-05	687	0.00266093
D_0__Bacteria;D_1__Proteobacteria;D_2__Alphaproteobacteria;D_3__Caulobacterales;D_4__Caulobacteraceae;D_5__uncultured	0	0	234	0.000555305	428	0.00165776
D_0__Bacteria;D_1__Bacteroidetes;D_2__Bacteroidia;D_3__Sphingobacteriales;D_4__Sphingobacteriaceae;D_5__Olivibacter	76	0.000356099	29	6.88199e-05	509	0.00197149
D_0__Bacteria;D_1__Proteobacteria;D_2__Gammaproteobacteria;D_3__Betaproteobacteriales;D_4__Burkholderiaceae;__	286	0.00134006	235	0.000557678	230	0.000890851
D_0__Bacteria;D_1__Proteobacteria;D_2__Gammaproteobacteria;D_3__Xanthomonadales;D_4__Rhodanobacteraceae;D_5__Dyella	0	0	16	3.79696e-05	603	0.00233558
D_0__Bacteria;D_1__Firmicutes;D_2__Clostridia;D_3__Clostridiales;D_4__Ruminococcaceae;D_5__Ruminococcaceae UCG-010	0	0	0	0	705	0.00273065
D_0__Bacteria;D_1__Proteobacteria;D_2__Gammaproteobacteria;D_3__Xanthomonadales;D_4__Xanthomonadaceae;D_5__Luteimonas	171	0.000801222	0	0	434	0.001681
D_0__Bacteria;D_1__Actinobacteria;D_2__Actinobacteria;D_3__Propionibacteriales;D_4__Propionibacteriaceae;D_5__Microlunatus	0	0	0	0	667	0.00258347
D_0__Bacteria;D_1__Chloroflexi;D_2__Chloroflexia;D_3__Thermomicrobiales;D_4__JG30-KF-CM45;D_5__uncultured bacterium	0	0	16	3.79696e-05	364	0.00140987
D_0__Bacteria;D_1__Bacteroidetes;D_2__Bacteroidia;D_3__Cytophagales;D_4__Hymenobacteraceae;D_5__Hymenobacter	0	0	58	0.00013764	507	0.00196375
D_0__Bacteria;D_1__Actinobacteria;D_2__Actinobacteria;D_3__Micrococcales;D_4__Microbacteriaceae;D_5__Microbacterium	174	0.000815279	114	0.000270533	177	0.000685568
D_0__Bacteria;D_1__Bacteroidetes;D_2__Bacteroidia;D_3__Sphingobacteriales;D_4__Sphingobacteriaceae;D_5__Pedobacter	60	0.000281131	67	0.000158998	472	0.00182818
D_0__Bacteria;D_1__Actinobacteria;D_2__Actinobacteria;D_3__Pseudonocardiales;D_4__Pseudonocardiaceae;D_5__Amycolatopsis	0	0	62	0.000147132	556	0.00215354
D_0__Bacteria;D_1__Firmicutes;D_2__Clostridia;D_3__Clostridiales;D_4__Ruminococcaceae;D_5__uncultured	0	0	16	3.79696e-05	639	0.00247502
[truncated: 58,543 more rows]
